# Supplementary material for: A mechanistic integrative computational model of macrophage polarization: Implications in human pathophysiology
Source: PLoS Comput Biol. 2019 Nov 18;15(11):e1007468. doi: 10.1371/journal.pcbi.1007468 (PMC6860420; doi:10.1371/journal.pcbi.1007468)
Supplement: S1 Model Code — (XML) [file pcbi.1007468.s014.xml]

<?xml version="1.0" encoding="UTF-8"?>
<sbml xmlns="http://www.sbml.org/sbml/level2/version4" level="2" version="4">
  <annotation>
    <SimBiology xmlns="http://www.mathworks.com">
      <Version Major="5" Minor="7" Point="0"/>
    </SimBiology>
  </annotation>
  <model id="mw05e8358d_0990_4216_be23_c992e75edaad" name="pad mac">
    <listOfCompartments>
      <compartment id="mw8afd8d75_63a2_43a3_8b66_c3ee62591621" name="unnamed" size="1" constant="true"/>
    </listOfCompartments>
    <listOfSpecies>
      <species id="mw656325f4_4a29_442d_a39c_f82d46d0ef79" name="deg" compartment="mw8afd8d75_63a2_43a3_8b66_c3ee62591621" initialConcentration="0" boundaryCondition="false" constant="false"/>
      <species id="mwbb99b10f_2fdc_4ab3_a166_9c7108e49036" name="VEGF" compartment="mw8afd8d75_63a2_43a3_8b66_c3ee62591621" initialConcentration="5223" boundaryCondition="false" constant="false"/>
      <species id="mwa0f496c4_1daa_4a90_9f7f_2b7c554ef001" name="IFNG" compartment="mw8afd8d75_63a2_43a3_8b66_c3ee62591621" initialConcentration="358" boundaryCondition="false" constant="false"/>
      <species id="mw2e848533_1e41_4f72_8bbf_3849e8b0b3eb" name="IFNGR/JAK" compartment="mw8afd8d75_63a2_43a3_8b66_c3ee62591621" initialConcentration="20375" boundaryCondition="false" constant="false"/>
      <species id="mwa1c4019f_4958_4424_ad5f_0be8dd3b6d9d" name="IFNG/R/JAK" compartment="mw8afd8d75_63a2_43a3_8b66_c3ee62591621" initialConcentration="0" boundaryCondition="false" constant="false"/>
      <species id="mwabd7386a_db33_492c_bee3_7cc04e5c3b90" name="pIFNG/R/JAK" compartment="mw8afd8d75_63a2_43a3_8b66_c3ee62591621" initialConcentration="0" boundaryCondition="false" constant="false"/>
      <species id="mwcd5ac368_0563_4e4f_938d_819c5a08e7b4" name="STAT1" compartment="mw8afd8d75_63a2_43a3_8b66_c3ee62591621" initialConcentration="397262" boundaryCondition="false" constant="false">
        <notes>
          <body xmlns="http://www.w3.org/1999/xhtml"> based on epd, similar to stat3 (stat1 number from PMID: 17640695)  (liver dataset report ~1000000)
</body>
        </notes>
      </species>
      <species id="mw9ffe0712_7c4e_491f_8980_62dd6e0d2801" name="pIFNG/R/JAK/STAT1" compartment="mw8afd8d75_63a2_43a3_8b66_c3ee62591621" initialConcentration="84" boundaryCondition="false" constant="false"/>
      <species id="mw29cae87e_9393_4d70_a610_247f007c7aa6" name="pSTAT1" compartment="mw8afd8d75_63a2_43a3_8b66_c3ee62591621" initialConcentration="41" boundaryCondition="false" constant="false"/>
      <species id="mw1ef5e85e_15fb_4d2f_bf02_3dbe353b9c48" name="pSTAT1D" compartment="mw8afd8d75_63a2_43a3_8b66_c3ee62591621" initialConcentration="81" boundaryCondition="false" constant="false"/>
      <species id="mw0c1ed3f0_a4f5_40aa_82db_5a95501a6118" name="pSTAT1D_n" compartment="mw8afd8d75_63a2_43a3_8b66_c3ee62591621" initialConcentration="80" boundaryCondition="false" constant="false"/>
      <species id="mwa6cabb45_4891_4476_a15b_e50672ddfb60" name="STAT1D_n" compartment="mw8afd8d75_63a2_43a3_8b66_c3ee62591621" initialConcentration="84" boundaryCondition="false" constant="false"/>
      <species id="mweef1f963_b1bc_4399_ba21_9639c2417126" name="STAT1_n" compartment="mw8afd8d75_63a2_43a3_8b66_c3ee62591621" initialConcentration="1673" boundaryCondition="false" constant="false"/>
      <species id="mwb6b95a11_2dc9_49ea_94b0_5a240b6b5630" name="SOCS1 prod" compartment="mw8afd8d75_63a2_43a3_8b66_c3ee62591621" initialConcentration="1" boundaryCondition="false" constant="true"/>
      <species id="mwa10ffd49_b456_4af4_bd06_a888246ce9f4" name="SOCS1" compartment="mw8afd8d75_63a2_43a3_8b66_c3ee62591621" initialConcentration="3169" boundaryCondition="false" constant="false"/>
      <species id="mw27ec2afb_f4e5_4ba2_aa21_d48194405a85" name="IFNG/R/JAK/SOCS1" compartment="mw8afd8d75_63a2_43a3_8b66_c3ee62591621" initialConcentration="9" boundaryCondition="false" constant="false"/>
      <species id="mwe84973fc_7abd_4cea_8b0f_dcf130c837ef" name="IFNG/R_lyso" compartment="mw8afd8d75_63a2_43a3_8b66_c3ee62591621" initialConcentration="1" boundaryCondition="false" constant="false"/>
      <species id="mwa49b4e08_22d5_40c0_ab32_cecc4155382c" name="SOCS1/JAK" compartment="mw8afd8d75_63a2_43a3_8b66_c3ee62591621" initialConcentration="3" boundaryCondition="false" constant="false"/>
      <species id="mwc2353fdb_c1ea_4d71_8990_4c29e68a1adc" name="IRF9" compartment="mw8afd8d75_63a2_43a3_8b66_c3ee62591621" initialConcentration="2673" boundaryCondition="false" constant="false">
        <notes>
          <body xmlns="http://www.w3.org/1999/xhtml">from liver dataset</body>
        </notes>
      </species>
      <species id="mw4ce4d799_7659_4736_9723_9f86dc1643fd" name="IRF9_n" compartment="mw8afd8d75_63a2_43a3_8b66_c3ee62591621" initialConcentration="26993" boundaryCondition="false" constant="false"/>
      <species id="mwfc575217_1150_4be5_9a8d_0d8782ba978b" name="pSTAT1D/IRF9" compartment="mw8afd8d75_63a2_43a3_8b66_c3ee62591621" initialConcentration="26" boundaryCondition="false" constant="false"/>
      <species id="mw4be5ea91_7821_4c56_bc33_32d7f3557b2b" name="pSTAT1D/IRF9_n" compartment="mw8afd8d75_63a2_43a3_8b66_c3ee62591621" initialConcentration="203" boundaryCondition="false" constant="false"/>
      <species id="mw232e9445_d37a_4084_ba06_16f176bcb119" name="CXCL10 prod" compartment="mw8afd8d75_63a2_43a3_8b66_c3ee62591621" initialConcentration="1" boundaryCondition="false" constant="true"/>
      <species id="mw69380e79_52f4_42c4_aaa7_0d7347489f8c" name="SOCS3" compartment="mw8afd8d75_63a2_43a3_8b66_c3ee62591621" initialConcentration="1735" boundaryCondition="false" constant="false"/>
      <species id="mw2a590a10_aaae_4340_a2d3_98008c75b815" name="IFNG/R/JAK/SOCS3" compartment="mw8afd8d75_63a2_43a3_8b66_c3ee62591621" initialConcentration="3" boundaryCondition="false" constant="false"/>
      <species id="mwe2d53ae1_4bde_4790_96e9_b02f3a56ea22" name="SOCS3/JAK" compartment="mw8afd8d75_63a2_43a3_8b66_c3ee62591621" initialConcentration="8" boundaryCondition="false" constant="false"/>
      <species id="mw36b8935d_c765_445e_acbc_fcaed6370853" name="SOCS3 prod" compartment="mw8afd8d75_63a2_43a3_8b66_c3ee62591621" initialConcentration="1" boundaryCondition="false" constant="true">
        <notes>
          <body xmlns="http://www.w3.org/1999/xhtml">socs3 is produced in similar amount compared to socs1 by IL-6 mediated TFs
</body>
        </notes>
      </species>
      <species id="mw63b90515_0bdb_41bf_bf9b_0598ed6bbacc" name="IL4" compartment="mw8afd8d75_63a2_43a3_8b66_c3ee62591621" initialConcentration="288" boundaryCondition="false" constant="false"/>
      <species id="mw2a00927e_945b_474c_9366_420040e766d2" name="IL4R/JAK" compartment="mw8afd8d75_63a2_43a3_8b66_c3ee62591621" initialConcentration="3478" boundaryCondition="false" constant="false"/>
      <species id="mwe3a7928a_ab64_4ca5_a5b4_ca73b361db84" name="IL4/R/JAK" compartment="mw8afd8d75_63a2_43a3_8b66_c3ee62591621" initialConcentration="0" boundaryCondition="false" constant="false"/>
      <species id="mwe698323d_44ba_4c0d_8307_d2d1f4bf404f" name="pIL4/R/JAK" compartment="mw8afd8d75_63a2_43a3_8b66_c3ee62591621" initialConcentration="1" boundaryCondition="false" constant="false"/>
      <species id="mw7977dccd_6a1d_4b11_9a01_b4a869da93a0" name="STAT6" compartment="mw8afd8d75_63a2_43a3_8b66_c3ee62591621" initialConcentration="59874" boundaryCondition="false" constant="false">
        <notes>
          <body xmlns="http://www.w3.org/1999/xhtml"> based on epd, and macrophage to t cell volume ratio (5-7 times larger).  (liver dataset report~100000)</body>
        </notes>
      </species>
      <species id="mw9067fa86_5f62_4cba_94a6_c1f41baf067e" name="pIL4/R/JAK/STAT6" compartment="mw8afd8d75_63a2_43a3_8b66_c3ee62591621" initialConcentration="0" boundaryCondition="false" constant="false"/>
      <species id="mw7bd8c0ec_62a9_41b5_afe7_00ec3bb3e690" name="pSTAT6" compartment="mw8afd8d75_63a2_43a3_8b66_c3ee62591621" initialConcentration="26" boundaryCondition="false" constant="false"/>
      <species id="mwf4ab6bb7_effd_480a_912c_0c971d55f389" name="pSTAT6D" compartment="mw8afd8d75_63a2_43a3_8b66_c3ee62591621" initialConcentration="1" boundaryCondition="false" constant="false"/>
      <species id="mwffc93595_7e07_449d_b428_784fb5c08071" name="pSTAT6D_n" compartment="mw8afd8d75_63a2_43a3_8b66_c3ee62591621" initialConcentration="39" boundaryCondition="false" constant="false">
        <notes>
          <body xmlns="http://www.w3.org/1999/xhtml"/>
        </notes>
      </species>
      <species id="mwa5971e45_0db2_42fe_b93a_47d52be1f042" name="STAT6D_n" compartment="mw8afd8d75_63a2_43a3_8b66_c3ee62591621" initialConcentration="0" boundaryCondition="false" constant="false"/>
      <species id="mwdcfc946f_4324_4ab8_9c1a_9e4ddc89682c" name="STAT6_n" compartment="mw8afd8d75_63a2_43a3_8b66_c3ee62591621" initialConcentration="16" boundaryCondition="false" constant="false"/>
      <species id="mw8b8295ed_6243_4255_92a3_30cc8f4fe4f8" name="IL4/R/JAK/SOCS1_i" compartment="mw8afd8d75_63a2_43a3_8b66_c3ee62591621" initialConcentration="0" boundaryCondition="false" constant="false"/>
      <species id="mw3bc76e57_acfc_417a_bde1_e738345411ec" name="IL4/R_lyso" compartment="mw8afd8d75_63a2_43a3_8b66_c3ee62591621" initialConcentration="0" boundaryCondition="false" constant="false"/>
      <species id="mw22b5d5da_8c57_48f8_8259_9658f4da62f9" name="IL4/R/JAK/SOCS3_i" compartment="mw8afd8d75_63a2_43a3_8b66_c3ee62591621" initialConcentration="0" boundaryCondition="false" constant="false"/>
      <species id="mw8e22b66a_ec45_4574_8416_4c981673bd17" name="PTEN" compartment="mw8afd8d75_63a2_43a3_8b66_c3ee62591621" initialConcentration="64900" boundaryCondition="false" constant="false">
        <notes>
          <body xmlns="http://www.w3.org/1999/xhtml">from liver dataset</body>
        </notes>
      </species>
      <species id="mw05b82642_4495_4e72_945e_5ff58395d182" name="IRF4" compartment="mw8afd8d75_63a2_43a3_8b66_c3ee62591621" initialConcentration="16458" boundaryCondition="false" constant="false">
        <notes>
          <body xmlns="http://www.w3.org/1999/xhtml">from liver dataset</body>
        </notes>
      </species>
      <species id="mwe4f46ce5_3fbf_4f89_867d_6572a0aa5d7c" name="IRF4 prod" compartment="mw8afd8d75_63a2_43a3_8b66_c3ee62591621" initialConcentration="1" boundaryCondition="false" constant="true"/>
      <species id="mw76d60bbf_ae26_4325_9c70_2b3779550470" name="IL10" compartment="mw8afd8d75_63a2_43a3_8b66_c3ee62591621" initialConcentration="571" boundaryCondition="false" constant="false"/>
      <species id="mw04544775_633d_45db_95e5_f311c59a7566" name="JAK" compartment="mw8afd8d75_63a2_43a3_8b66_c3ee62591621" initialConcentration="99296" boundaryCondition="false" constant="false"/>
      <species id="mw2c0a72a1_f3a3_46cd_8cbe_275a4cc12dee" name="IFNGR" compartment="mw8afd8d75_63a2_43a3_8b66_c3ee62591621" initialConcentration="106" boundaryCondition="false" constant="false"/>
      <species id="mw7a68a5a2_4ac4_43a5_94ea_f8208c533ceb" name="IFNG/R" compartment="mw8afd8d75_63a2_43a3_8b66_c3ee62591621" initialConcentration="1" boundaryCondition="false" constant="false"/>
      <species id="mw00f153f1_0e9e_465e_b9b6_02887cb8c475" name="IL4R" compartment="mw8afd8d75_63a2_43a3_8b66_c3ee62591621" initialConcentration="16" boundaryCondition="false" constant="false"/>
      <species id="mwd6f82d24_196f_4fba_83cd_1cc237d449aa" name="IL4/R" compartment="mw8afd8d75_63a2_43a3_8b66_c3ee62591621" initialConcentration="0" boundaryCondition="false" constant="false"/>
      <species id="mweb7c13b9_4ef6_4b9e_be9a_3e70feb79055" name="IL10 prod" compartment="mw8afd8d75_63a2_43a3_8b66_c3ee62591621" initialConcentration="1" boundaryCondition="false" constant="true"/>
      <species id="mw74cd2769_73fe_490b_95ae_6bbc09e50daa" name="ARG1 prod" compartment="mw8afd8d75_63a2_43a3_8b66_c3ee62591621" initialConcentration="1" boundaryCondition="false" constant="true"/>
      <species id="mw14ef2d25_d3e2_47d0_ad02_03455112fdad" name="ARG1" compartment="mw8afd8d75_63a2_43a3_8b66_c3ee62591621" initialConcentration="875907" boundaryCondition="false" constant="false"/>
      <species id="mw05981b43_49e8_4123_b57b_27123f789301" name="IL12 prod" compartment="mw8afd8d75_63a2_43a3_8b66_c3ee62591621" initialConcentration="1" boundaryCondition="false" constant="true"/>
      <species id="mwea9b4f6d_b832_46ad_976b_5c52ebdbdfb9" name="CXCL9 prod" compartment="mw8afd8d75_63a2_43a3_8b66_c3ee62591621" initialConcentration="1" boundaryCondition="false" constant="true"/>
      <species id="mw828c9d8d_e586_426f_8f9e_7b87f3613cc2" name="miR3473 prod" compartment="mw8afd8d75_63a2_43a3_8b66_c3ee62591621" initialConcentration="1" boundaryCondition="false" constant="true"/>
      <species id="mwbac8d043_32c7_4d39_a164_84c42e733bbf" name="miR3473" compartment="mw8afd8d75_63a2_43a3_8b66_c3ee62591621" initialConcentration="1180" boundaryCondition="false" constant="false"/>
      <species id="mw48fb08c8_269a_4a71_bc8c_d1abaa411d09" name="mPTEN" compartment="mw8afd8d75_63a2_43a3_8b66_c3ee62591621" initialConcentration="8" boundaryCondition="false" constant="false"/>
      <species id="mw6018b9ab_2f00_4885_8fe3_95e6fa960cbe" name="miR3473/mPTEN" compartment="mw8afd8d75_63a2_43a3_8b66_c3ee62591621" initialConcentration="6" boundaryCondition="false" constant="false"/>
      <species id="mw820db4c8_dc1e_4893_8541_f53a1ce15cbe" name="IRF1 prod" compartment="mw8afd8d75_63a2_43a3_8b66_c3ee62591621" initialConcentration="1" boundaryCondition="false" constant="true"/>
      <species id="mwd720b262_a19d_450b_b7dd_1d1d883f1d77" name="iNOS prod" compartment="mw8afd8d75_63a2_43a3_8b66_c3ee62591621" initialConcentration="1" boundaryCondition="false" constant="true"/>
      <species id="mw90356b4b_3946_447c_b471_d2a0f74b3519" name="iNOS" compartment="mw8afd8d75_63a2_43a3_8b66_c3ee62591621" initialConcentration="538" boundaryCondition="false" constant="false"/>
      <species id="mwcc07ef6c_99d2_4462_b437_0f7e8d308078" name="miR93" compartment="mw8afd8d75_63a2_43a3_8b66_c3ee62591621" initialConcentration="841" boundaryCondition="false" constant="false"/>
      <species id="mw5d5cdcbc_858c_43a2_9d7d_6a09060a820b" name="HIF1a" compartment="mw8afd8d75_63a2_43a3_8b66_c3ee62591621" initialConcentration="640" boundaryCondition="false" constant="false"/>
      <species id="mwf3e3699c_f76d_4882_8dbb_297db3d93c0e" name="HIF2a" compartment="mw8afd8d75_63a2_43a3_8b66_c3ee62591621" initialConcentration="878" boundaryCondition="false" constant="false"/>
      <species id="mw3ecb94db_e044_4711_a18f_d3d5983a7537" name="HIF1a prod" compartment="mw8afd8d75_63a2_43a3_8b66_c3ee62591621" initialConcentration="1" boundaryCondition="false" constant="true"/>
      <species id="mw98f56241_b889_45bd_bc4f_9d9829e6a323" name="HIF2a prod" compartment="mw8afd8d75_63a2_43a3_8b66_c3ee62591621" initialConcentration="1" boundaryCondition="false" constant="true"/>
      <species id="mw66be7792_a364_4519_8940_44e7963d8fab" name="PPARG prod" compartment="mw8afd8d75_63a2_43a3_8b66_c3ee62591621" initialConcentration="1" boundaryCondition="false" constant="true"/>
      <species id="mw8d031eab_429a_4b63_9d7f_d5f992fb040c" name="PPARG" compartment="mw8afd8d75_63a2_43a3_8b66_c3ee62591621" initialConcentration="1437" boundaryCondition="false" constant="false"/>
      <species id="mw9fc4097e_0f6a_499e_881c_cc0ad8b06ecb" name="aPPARG" compartment="mw8afd8d75_63a2_43a3_8b66_c3ee62591621" initialConcentration="782" boundaryCondition="false" constant="false"/>
      <species id="mw582b0563_fb58_4bd4_8cf9_9c36adb69bde" name="HIF1b_n" compartment="mw8afd8d75_63a2_43a3_8b66_c3ee62591621" initialConcentration="14897" boundaryCondition="false" constant="false"/>
      <species id="mwca067e7b_73db_4dfd_936f_68a72e489222" name="HIF2a_n" compartment="mw8afd8d75_63a2_43a3_8b66_c3ee62591621" initialConcentration="244" boundaryCondition="false" constant="false"/>
      <species id="mwa1aefb83_557b_4625_8267_ef9d230ea25e" name="HIF1a_n" compartment="mw8afd8d75_63a2_43a3_8b66_c3ee62591621" initialConcentration="178" boundaryCondition="false" constant="false"/>
      <species id="mw2994adbe_de60_4946_80ed_b96532c4d657" name="HIF2a/b_n" compartment="mw8afd8d75_63a2_43a3_8b66_c3ee62591621" initialConcentration="61" boundaryCondition="false" constant="false"/>
      <species id="mw2fc36aa6_8f6c_4f17_ae0d_8dde849fe805" name="HIF1a/b_n" compartment="mw8afd8d75_63a2_43a3_8b66_c3ee62591621" initialConcentration="44" boundaryCondition="false" constant="false"/>
      <species id="mw872ef405_fe92_4e36_92ac_a6f10dc149c6" name="IRF1" compartment="mw8afd8d75_63a2_43a3_8b66_c3ee62591621" initialConcentration="614" boundaryCondition="false" constant="false">
        <notes>
          <body xmlns="http://www.w3.org/1999/xhtml"/>
        </notes>
      </species>
      <species id="mwf84b6490_e177_4bf2_9829_ee59d3c7277c" name="PHD" compartment="mw8afd8d75_63a2_43a3_8b66_c3ee62591621" initialConcentration="5473" boundaryCondition="false" constant="false"/>
      <species id="mwa02998f8_9163_4cac_b37c_ee73ed7dc881" name="O2" compartment="mw8afd8d75_63a2_43a3_8b66_c3ee62591621" initialConcentration="120400000" boundaryCondition="false" constant="true"/>
      <species id="mw22ef6c97_c3d3_4a15_a4db_fd7f6ee0ce5d" name="O2/aPHD" compartment="mw8afd8d75_63a2_43a3_8b66_c3ee62591621" initialConcentration="3087" boundaryCondition="false" constant="false"/>
      <species id="mw65677f28_24ca_403d_a2d1_2d326352b9c9" name="HIF1a_OH" compartment="mw8afd8d75_63a2_43a3_8b66_c3ee62591621" initialConcentration="42" boundaryCondition="false" constant="false"/>
      <species id="mw19013081_511f_4f8e_ad1b_878d78e8d959" name="HIF2a_OH" compartment="mw8afd8d75_63a2_43a3_8b66_c3ee62591621" initialConcentration="22" boundaryCondition="false" constant="false"/>
      <species id="mw34301bdb_1820_46e1_9065_00e9bfeb6ca8" name="TNFa" compartment="mw8afd8d75_63a2_43a3_8b66_c3ee62591621" initialConcentration="619" boundaryCondition="false" constant="false"/>
      <species id="mwbc923fc5_84fc_4a95_8fd6_b8657e0c01c8" name="CXCL9" compartment="mw8afd8d75_63a2_43a3_8b66_c3ee62591621" initialConcentration="54" boundaryCondition="false" constant="false"/>
      <species id="mwc35edeaf_d8e4_4c0d_bea9_e14bcac4fdcb" name="mIRF9" compartment="mw8afd8d75_63a2_43a3_8b66_c3ee62591621" initialConcentration="9" boundaryCondition="false" constant="false"/>
      <species id="mwdf5d2fab_c72b_4335_a90e_029b692ea271" name="miR93/mIRF9" compartment="mw8afd8d75_63a2_43a3_8b66_c3ee62591621" initialConcentration="5" boundaryCondition="false" constant="false"/>
      <species id="mw2346518c_c9b9_4973_aa22_8c7d07ffeec4" name="IRF9 prod" compartment="mw8afd8d75_63a2_43a3_8b66_c3ee62591621" initialConcentration="1" boundaryCondition="false" constant="true"/>
      <species id="mwbb9dce86_98a8_47c9_9136_9f711f4f25c3" name="PTEN prod" compartment="mw8afd8d75_63a2_43a3_8b66_c3ee62591621" initialConcentration="1" boundaryCondition="false" constant="true"/>
      <species id="mw037dee4f_ddd6_4c6a_80b2_a0d57f75cd51" name="VEGF prod" compartment="mw8afd8d75_63a2_43a3_8b66_c3ee62591621" initialConcentration="1" boundaryCondition="false" constant="true"/>
      <species id="mw6f168e79_e787_465f_b452_4cafa4db816a" name="IFNG_prod" compartment="mw8afd8d75_63a2_43a3_8b66_c3ee62591621" initialConcentration="1" boundaryCondition="false" constant="true"/>
      <species id="mwd564b5a3_92a0_4021_84a0_fcb71a2af442" name="IL12" compartment="mw8afd8d75_63a2_43a3_8b66_c3ee62591621" initialConcentration="58" boundaryCondition="false" constant="false"/>
      <species id="mw6a14c066_9736_4026_ba58_107010d8a185" name="PHD prod" compartment="mw8afd8d75_63a2_43a3_8b66_c3ee62591621" initialConcentration="1" boundaryCondition="false" constant="true"/>
      <species id="mw548ff798_e5b3_4db6_b841_fe394b135357" name="miR93 prod" compartment="mw8afd8d75_63a2_43a3_8b66_c3ee62591621" initialConcentration="1" boundaryCondition="false" constant="true"/>
      <species id="mw50093a46_6d23_450f_83e9_f32a2d00abb1" name="IFNGR prod" compartment="mw8afd8d75_63a2_43a3_8b66_c3ee62591621" initialConcentration="1" boundaryCondition="false" constant="true"/>
      <species id="mwedc14d6b_7168_42ca_9cec_9f8f04f9ab1c" name="jak prod" compartment="mw8afd8d75_63a2_43a3_8b66_c3ee62591621" initialConcentration="1" boundaryCondition="false" constant="true"/>
      <species id="mwd557408e_6858_41a1_94df_7dc44c11d7f4" name="aPHD" compartment="mw8afd8d75_63a2_43a3_8b66_c3ee62591621" initialConcentration="38835" boundaryCondition="false" constant="false"/>
      <species id="mw69c0a8f3_394f_4af8_8bcf_e1d2a482a291" name="mCXCL10" compartment="mw8afd8d75_63a2_43a3_8b66_c3ee62591621" initialConcentration="12" boundaryCondition="false" constant="false"/>
      <species id="mwa53d3237_d430_4a03_ba02_450629ac0f1c" name="pIL4/R/JAK_i" compartment="mw8afd8d75_63a2_43a3_8b66_c3ee62591621" initialConcentration="0" boundaryCondition="false" constant="false"/>
      <species id="mw9154413d_48b2_4bb5_b12f_e0baa710c8ed" name="IL4 prod" compartment="mw8afd8d75_63a2_43a3_8b66_c3ee62591621" initialConcentration="1" boundaryCondition="false" constant="true"/>
      <species id="mw40e9f839_e78c_454f_a135_fefbb8db2d37" name="IL4/R/JAK/SOCS1" compartment="mw8afd8d75_63a2_43a3_8b66_c3ee62591621" initialConcentration="2" boundaryCondition="false" constant="false"/>
      <species id="mw66a9fd50_3a3e_4d11_aa62_94adf77fb64c" name="IL4/R/JAK/SOCS3" compartment="mw8afd8d75_63a2_43a3_8b66_c3ee62591621" initialConcentration="0" boundaryCondition="false" constant="false"/>
      <species id="mw029fe322_85fa_44db_9ab8_b0d3ccb4db31" name="TNFa prod" compartment="mw8afd8d75_63a2_43a3_8b66_c3ee62591621" initialConcentration="1" boundaryCondition="false" constant="true"/>
      <species id="mw3dfea2e7_714e_4653_86cd_5cce95cb7499" name="il4r_prod" compartment="mw8afd8d75_63a2_43a3_8b66_c3ee62591621" initialConcentration="1" boundaryCondition="false" constant="true"/>
      <species id="mw437d7f06_de1c_44e3_9806_3bb7b0fd1f21" name="AKT" compartment="mw8afd8d75_63a2_43a3_8b66_c3ee62591621" initialConcentration="198061" boundaryCondition="false" constant="false"/>
      <species id="mw48ff2106_0fd8_492e_be6a_7e3994ffb9c0" name="pAKT" compartment="mw8afd8d75_63a2_43a3_8b66_c3ee62591621" initialConcentration="11941" boundaryCondition="false" constant="false"/>
      <species id="mw8baef847_6301_44f8_977a_112183fa5bde" name="IRG1 prod" compartment="mw8afd8d75_63a2_43a3_8b66_c3ee62591621" initialConcentration="1" boundaryCondition="false" constant="true"/>
      <species id="mw2eed10ff_af27_4aca_a252_201664f6363b" name="IRG1" compartment="mw8afd8d75_63a2_43a3_8b66_c3ee62591621" initialConcentration="3521" boundaryCondition="false" constant="false">
        <notes>
          <body xmlns="http://www.w3.org/1999/xhtml">~3500 per cell (from liver dataset 25470552)</body>
        </notes>
      </species>
      <species id="mw3db08aba_6276_4c0f_aa53_458f75e5efb3" name="Itaconate" compartment="mw8afd8d75_63a2_43a3_8b66_c3ee62591621" initialConcentration="62100000" boundaryCondition="false" constant="false"/>
      <species id="mw0bd3f2c2_25dc_4167_bca7_6aa9cc229a51" name="Itaconate prod" compartment="mw8afd8d75_63a2_43a3_8b66_c3ee62591621" initialConcentration="1" boundaryCondition="false" constant="true"/>
      <species id="mwa5443388_3c7a_44fc_ab86_c9faf689e29f" name="IRF9T" compartment="mw8afd8d75_63a2_43a3_8b66_c3ee62591621" initialConcentration="29939" boundaryCondition="false" constant="false"/>
    </listOfSpecies>
    <listOfParameters>
      <parameter id="mwe6a38b66_aad5_4291_944f_7d79a2003dff" name="k1" value="0.2" constant="true"/>
      <parameter id="mw2f51d1b3_397e_496e_9eda_b21a2aed153a" name="k2" value="0.16" constant="true"/>
      <parameter id="mw4b33b03b_aba7_46c2_a32e_c07beaa9926d" name="k3" value="0.007" constant="true"/>
      <parameter id="mwce019fd4_81b1_4acd_aa45_bf0bea8f5ff0" name="k4" value="50" constant="true"/>
      <parameter id="mwaf0729c2_d477_409c_94d9_ac00a4e22b71" name="k5" value="0.0005" constant="true"/>
      <parameter id="mw8798a4cd_355a_4442_a367_95e4367b79d4" name="kf6" value="4e-06" constant="true"/>
      <parameter id="mwfdc7380e_64b3_4404_9608_26822aec424c" name="kr6" value="0.0018" constant="true"/>
      <parameter id="mwff337bcd_644e_4799_a68c_7d5adf91cd5a" name="kf7" value="2e-07" constant="true"/>
      <parameter id="mwf5b2a05f_4ffa_4898_959b_00f082aa9959" name="kr7" value="0.01" constant="true"/>
      <parameter id="mw9216dd44_66f6_4db7_8e67_16c12ea3ba49" name="kf8" value="0.6" constant="true"/>
      <parameter id="mw260b0391_560f_4f87_a52d_6c1727238a2a" name="kr8" value="0.1" constant="true"/>
      <parameter id="mw3997d666_790c_46ea_9d3a_84042ee38aa4" name="k9" value="0.2" constant="true"/>
      <parameter id="mw319d59af_6914_4b52_a94b_12427df3c0fe" name="k10" value="1" constant="true"/>
      <parameter id="mwc73daf56_0a28_4f64_a8ab_f2fd0ade45a1" name="k11" value="0.3" constant="true"/>
      <parameter id="mw7f342c30_63bd_4da8_9a3e_49e0697a2daf" name="k12" value="1" constant="true"/>
      <parameter id="mw9fc95951_5cdb_4886_9ca9_0f3f8ed7f3be" name="kf13" value="0.1" constant="true"/>
      <parameter id="mw18eab1af_5516_4484_badd_7e49bc3bdfbc" name="kr13" value="10" constant="true"/>
      <parameter id="mw9ea30b03_9ab3_4a7f_9c61_4128e9a22a9b" name="k14" value="8" constant="true"/>
      <parameter id="mw204f5867_1b08_4cdb_a871_089f31a68506" name="k15" value="1.16" constant="true"/>
      <parameter id="mwd629f8bc_c47f_4237_b404_ebd45ff9ad8c" name="ka15" value="5000" constant="true"/>
      <parameter id="mwa6700a3f_2706_40e8_92e2_cc42275a1c1d" name="kb15" value="4" constant="true"/>
      <parameter id="mw0a99220d_3f16_4496_9e9f_4539eeb5eee6" name="k16" value="0.015" constant="true"/>
      <parameter id="mwc7843b9c_0f36_4894_9d34_c1330677e0ce" name="kf17" value="0.008" constant="true"/>
      <parameter id="mwbdc8f500_90a3_4af1_9aa1_5d6cbd9d7d39" name="kr17" value="0.2" constant="true"/>
      <parameter id="mw5f06044e_df9c_4b1d_bc2b_b7b2b261b50a" name="k21" value="0.1" constant="true"/>
      <parameter id="mw50daf08a_5c96_4ead_b781_e607aa4e77d5" name="kf23" value="0.0004" constant="true"/>
      <parameter id="mwcf657c8a_137c_4d6b_8c2c_4777e807f28c" name="k26" value="0.01" constant="true"/>
      <parameter id="mwecbd63e3_0444_4164_9c29_821c270c5098" name="k28" value="0.1" constant="true"/>
      <parameter id="mw8b411c57_00c3_4439_ab83_dcccb3a8c9e2" name="kf31" value="0.002" constant="true"/>
      <parameter id="mwa1b7e130_7584_4db2_a5d6_f528355851e2" name="kr31" value="1" constant="true"/>
      <parameter id="mw125eb87a_459b_43a6_9651_fcda3a3f040c" name="k32" value="0.4" constant="true"/>
      <parameter id="mwf175f3dd_6af9_4b47_b227_c769fc5f2152" name="k33" value="0.01" constant="true"/>
      <parameter id="mw257a6074_3547_422f_a306_f760ee034921" name="k35" value="0.05" constant="true"/>
      <parameter id="mw8a46bcab_6598_4df8_acd0_5a70a22e7651" name="k37" value="0.0288" constant="true"/>
      <parameter id="mw885d1660_2a29_402a_986a_55ae80eca554" name="ka37" value="100" constant="true"/>
      <parameter id="mw9c95e1ca_2dd0_4326_9804_3d6fe1008c4f" name="k38" value="1.22" constant="true"/>
      <parameter id="mwc29df769_ef82_419e_8f41_3be0a0e8936d" name="k39" value="0.006" constant="true"/>
      <parameter id="mw4c466634_bb14_4185_994b_025a20656041" name="kr40" value="0.002" constant="true"/>
      <parameter id="mwa22277a1_2818_459f_9721_25f24229d8ee" name="kf41" value="1.6e-07" constant="true"/>
      <parameter id="mw67138e0f_20a5_4566_8a4c_dd13c23cf943" name="kf42" value="3" constant="true"/>
      <parameter id="mw0d9ac701_2ac4_4047_afbb_a43ee20ebad1" name="kr42" value="10" constant="true"/>
      <parameter id="mw7754dfb0_0e75_4778_8fd9_275117b2e1a7" name="kf44" value="0.03" constant="true"/>
      <parameter id="mw03cad092_8b37_4435_b8dc_df5341bbb211" name="kr44" value="3" constant="true"/>
      <parameter id="mw1a2df1f3_443a_4eb0_943c_e2c0991a7015" name="k45" value="2" constant="true"/>
      <parameter id="mwf899b1ad_62d6_4073_bfad_07c85086c526" name="k46" value="0.1" constant="true"/>
      <parameter id="mwfd5617f4_949b_4a15_a9b9_682160bfd03f" name="k47" value="1" constant="true"/>
      <parameter id="mw8624f7ff_8685_4312_a7d5_69e6dd6bcbb3" name="k19" value="0.03" constant="true"/>
      <parameter id="mwd92583a9_3b34_4008_8da7_ba40ba46c23a" name="kf52" value="0.004" constant="true"/>
      <parameter id="mw389d0400_2da2_46bb_8131_56b2408c4ba2" name="kf55" value="0.1" constant="true"/>
      <parameter id="mw85d21ea0_c91f_4931_a62d_5e5337acf1a3" name="k56" value="1" constant="true"/>
      <parameter id="mw9e02a6f5_7f09_4928_8dd7_b22e817c08ad" name="k57" value="0.03" constant="true"/>
      <parameter id="mwb7361b3e_de59_405c_9822_c0cc6c02b298" name="k59" value="0.1" constant="true"/>
      <parameter id="mw07e3e9ec_d6e1_4605_a6b8_178f1b22e74d" name="k61" value="0.0187" constant="true"/>
      <parameter id="mw76612e3e_7288_4dc9_bdbf_0c6fb560cd31" name="ka61" value="800" constant="true"/>
      <parameter id="mw7e518235_fca6_496d_a377_4d3b70ebe91c" name="kb61" value="1000" constant="true"/>
      <parameter id="mwe729d4af_b588_4dea_bf5c_addec24347a8" name="k62" value="178" constant="true"/>
      <parameter id="mw58845ef9_65d7_464b_8bc4_36b1760c5049" name="ka62" value="10000" constant="true"/>
      <parameter id="mwb962cd27_2cda_495b_903d_8a8611c4c87c" name="kf63" value="0.005" constant="true"/>
      <parameter id="mwf8d7646b_7dcd_4eb5_9fce_4743714a1dbb" name="kr63" value="0.018" constant="true"/>
      <parameter id="mwcdf65344_dc00_41df_ba0b_8b8a3f947f35" name="kf64" value="5e-07" constant="true"/>
      <parameter id="mwddb5cd58_e81e_47e1_8954_095c0cf0716b" name="kr64" value="0.03" constant="true"/>
      <parameter id="mw1f0ae6d9_9079_4969_8c4c_732cb96269c4" name="k67" value="602" constant="true"/>
      <parameter id="mw9b75dac8_6578_420e_bb39_7186d8224a6a" name="ka67" value="32600" constant="true"/>
      <parameter id="mw0ac6276f_8d0c_4426_9458_7ca6efc7dca5" name="kb67" value="25400" constant="true"/>
      <parameter id="mw3ba87737_71d6_48eb_93cd_9a1779a63e66" name="k68" value="0.0008" constant="true"/>
      <parameter id="mwb9672a53_fef0_41b9_9de2_5072ba28d66e" name="kf69" value="8e-09" constant="true"/>
      <parameter id="mw380f92d5_2a2a_4fcc_8ec8_47930e0ab8f9" name="kr69" value="0.07" constant="true"/>
      <parameter id="mw68122b39_ebc6_4f99_815f_beed540539bd" name="kf70" value="7.14e-09" constant="true"/>
      <parameter id="mw54727efe_fad5_47bb_a665_66b68b1e8886" name="kr70" value="10.8" constant="true"/>
      <parameter id="mw3ef05e1b_0f5f_4931_a35a_c52fbda75e33" name="k71" value="1.33e-05" constant="true"/>
      <parameter id="mw308690a3_d963_41a2_bd9b_edb9f49ee885" name="k72" value="0.03" constant="true"/>
      <parameter id="mw86d5fed3_d33f_425e_8cbb_f95f0d44d9a3" name="k73" value="0.6" constant="true"/>
      <parameter id="mwab014bee_5a05_49dd_b494_b65fcd9a66e6" name="k74" value="5e-06" constant="true"/>
      <parameter id="mw6bc3f2bf_b269_4a25_913f_401a1a1ac0d2" name="k77" value="106" constant="true"/>
      <parameter id="mwb5021ac1_ffda_4d42_93fb_09aff9a65ee2" name="ka77" value="50" constant="true"/>
      <parameter id="mwca8dc9c0_4d4c_4853_be47_ec3363944f55" name="k78" value="0.022" constant="true"/>
      <parameter id="mw8c3110ef_1a39_4ddb_be2e_ad4452e2d8c8" name="k79" value="14.8" constant="true"/>
      <parameter id="mw4974beae_a732_492d_8d45_8de7bfc2f04d" name="ka79" value="40000" constant="true"/>
      <parameter id="mw98eaeef1_b21b_4b39_94aa_79ffa6af59df" name="k80" value="0.0012" constant="true"/>
      <parameter id="mw46d05e78_06de_4c2d_9bcd_a1bad10fd683" name="kf81" value="0.0001" constant="true"/>
      <parameter id="mwd774461e_fed7_4d98_82a5_f420623aa48d" name="kr81" value="0.06" constant="true"/>
      <parameter id="mw94cd52e2_b232_4100_9c28_db427f76bd5f" name="k82" value="0.1" constant="true"/>
      <parameter id="mw6f420e0a_5319_4ee9_8577_4f2206e415eb" name="k83" value="0.64" constant="true"/>
      <parameter id="mwb79e3e28_25d4_4ce4_92be_ec33945061e9" name="k84" value="2.32" constant="true"/>
      <parameter id="mwf602d9b2_74f7_499c_bb8f_70178e32454b" name="k85" value="0.0003" constant="true"/>
      <parameter id="mw1d4d209c_8e8a_406b_b1d4_14bb292db9c5" name="k86" value="0.003" constant="true"/>
      <parameter id="mw6c88b350_1cea_42bb_9a11_a0fd123c454e" name="k87" value="6050" constant="true"/>
      <parameter id="mw0cc12c35_18da_4dbe_9848_6a16f6a5d72c" name="ka87" value="1000" constant="true"/>
      <parameter id="mwcbefcbb2_a0d9_4b28_873b_39a04c2730fa" name="k88" value="0.0018" constant="true"/>
      <parameter id="mw3fefd5e4_7762_4eef_9f35_d60a05e37c68" name="k91" value="0.5" constant="true"/>
      <parameter id="mw86768995_ca64_426f_836a_0535c5f0fbf6" name="k93" value="1.18" constant="true"/>
      <parameter id="mwa0aab894_c796_420e_a8b1_93e5e501292f" name="k94" value="0.004" constant="true"/>
      <parameter id="mwa63c1f6d_3fcf_4ded_b16b_63f19f0e6e46" name="kf95" value="0.00013" constant="true"/>
      <parameter id="mw03875db8_d35f_4ef0_8039_94e31e0a3d5d" name="kr95" value="1" constant="true"/>
      <parameter id="mwbfa2b808_f9c9_40fe_81d9_d92918d31dcf" name="k96" value="0.1" constant="true"/>
      <parameter id="mw39e81fe2_ac26_4794_9eeb_545f5c5a695b" name="kr98" value="0.01" constant="true"/>
      <parameter id="mwa7ef2480_847a_44a2_b024_8834db8b9754" name="k99" value="0.4" constant="true"/>
      <parameter id="mwdb0eece4_7d46_4ac4_8d9f_11bf951377ea" name="k100" value="6840" constant="true"/>
      <parameter id="mw32d184c5_c770_40ac_9f25_bd9a4b02d29b" name="ka100" value="30000" constant="true"/>
      <parameter id="mw9cbd1ba1_e432_4e4c_b04f_b3f9090de5ba" name="kb100" value="20000" constant="true"/>
      <parameter id="mw302fc511_c52f_465c_a63e_afcfc71fbeea" name="k101" value="0.0002" constant="true"/>
      <parameter id="mw65145e73_17a6_45c0_a89b_237e576b9d51" name="k102" value="107" constant="true"/>
      <parameter id="mwedfb49d5_4f56_4d5e_b64a_19c9d5911ef3" name="ka102" value="1000" constant="true"/>
      <parameter id="mw1467f56a_a072_4061_b6d5_777143bd473f" name="k103" value="50" constant="true"/>
      <parameter id="mw92a4ec44_c84b_4914_bd63_6211d752783b" name="ka103" value="10000" constant="true"/>
      <parameter id="mw3d33ecb1_1874_493b_a058_c4b2b3f04dda" name="k104" value="50" constant="true"/>
      <parameter id="mw0298ebc3_764c_4262_92f6_7bddf0b8d539" name="k105" value="0.0018" constant="true"/>
      <parameter id="mwdc111082_d6c1_47fc_b250_83d7b47b2e62" name="k107" value="4.77e-12" constant="true"/>
      <parameter id="mwa172f36a_2068_4901_baf5_587588e946ad" name="k108" value="0.00062" constant="true"/>
      <parameter id="mw651eac85_7be9_4139_b1d1_42238337dc09" name="k109" value="0.025" constant="true"/>
      <parameter id="mw0b808ed3_f1fb_46dd_9986_35f2eb8a6fb6" name="k110" value="0.005" constant="true"/>
      <parameter id="mwa1b9e4a3_3fff_4a71_bf3c_aa9148d467a4" name="k111" value="3e-09" constant="true"/>
      <parameter id="mwcb8662ea_1bd7_48ec_bf02_918960b4d151" name="ka111" value="29200" constant="true"/>
      <parameter id="mw271895a2_6868_4609_9abf_bd76ec64fab3" name="kb111" value="42700" constant="true"/>
      <parameter id="mwd5b5fd3e_a0be_488c_8012_5ebb7ad82424" name="k112" value="0.001" constant="true"/>
      <parameter id="mw851eeb6e_9eaf_452b_9d45_5346fea0de3b" name="k113" value="0.036" constant="true"/>
      <parameter id="mwae1afd96_868f_433b_a006_57d53403a3da" name="ka113" value="4000" constant="true"/>
      <parameter id="mwd52dc22d_fdf8_4e6d_9ae3_4e6e2b885717" name="kb113" value="9000" constant="true"/>
      <parameter id="mw7da39f62_55cd_441f_82a7_2b226244a185" name="k114" value="0.006" constant="true"/>
      <parameter id="mw02d39824_62ba_48d1_a740_3e55f6df04ac" name="k115" value="3.76e-09" constant="true"/>
      <parameter id="mw7bbafade_bb34_42bb_8e6c_6759c3b01f3e" name="ka115" value="12000000" constant="true"/>
      <parameter id="mwb696407f_91b1_41da_bbdc_30b4f580fca5" name="kb115" value="100000" constant="true"/>
      <parameter id="mw08f74166_5a13_4949_9c8c_74a8b55accf2" name="k116" value="0.0006" constant="true"/>
      <parameter id="mw4675be9c_65c5_4456_9c85_612e44c1b451" name="k117" value="7.2e-10" constant="true"/>
      <parameter id="mw4cc06650_ce17_4bac_b82c_b15e28b2faee" name="ka117" value="1600000" constant="true"/>
      <parameter id="mwf74f01cd_79f3_46de_9d8f_b194267606c7" name="k118" value="0.0008" constant="true"/>
      <parameter id="mw40953a44_6be5_4edc_b920_a0d5d092a82c" name="k119" value="6.22e-13" constant="true"/>
      <parameter id="mw2ae4e633_89c5_4db6_a561_c68994e2f097" name="k120" value="0.0015" constant="true"/>
      <parameter id="mw5aea8d6a_b0c9_4148_80e1_d2d9863af7e8" name="k121" value="5e-08" constant="true"/>
      <parameter id="mw04cd4a70_1217_451c_ac49_2ce62267c95d" name="k122" value="0.00033" constant="true"/>
      <parameter id="mw1e1b2335_863b_488b_8f42_5add5fe95d70" name="k123" value="1.67e-06" constant="true"/>
      <parameter id="mwded208d5_ec3d_48c6_b0b5_1777238c58eb" name="k124" value="0.0002" constant="true"/>
      <parameter id="mw51137609_4e26_4a84_912c_c63d9f15a8ca" name="k125" value="1e-06" constant="true"/>
      <parameter id="mw6fb63054_3c73_4cfd_adbb_1cad46865a0c" name="k126" value="0.0035" constant="true"/>
      <parameter id="mw5776c30f_479e_49ad_9b47_60cf9e046200" name="k127" value="13342" constant="true"/>
      <parameter id="mwf4610889_f09d_4973_bb76_b8712c042c03" name="ka127" value="6000" constant="true"/>
      <parameter id="mw53f39a6c_70c5_4c88_8cf7_7f8c15a47a98" name="kb127" value="500" constant="true"/>
      <parameter id="mw12ce2975_ab67_4094_9baa_ad01aafc5bfe" name="k128" value="0.004" constant="true"/>
      <parameter id="mwfc7f2c44_0bc6_432a_ad7e_56e316e0d5b7" name="k129" value="6571" constant="true"/>
      <parameter id="mw51f5dd5f_b611_41dc_9140_e26b18f640b4" name="ka129" value="6000" constant="true"/>
      <parameter id="mw382707cc_cbff_43d7_a150_f0ac874f3ea8" name="k130" value="0.05" constant="true"/>
    </listOfParameters>
    <listOfRules>
      <assignmentRule variable="mwa5443388_3c7a_44fc_ab86_c9faf689e29f">
        <math xmlns="http://www.w3.org/1998/Math/MathML">
          <apply>
            <plus/>
            <ci> mwc2353fdb_c1ea_4d71_8990_4c29e68a1adc </ci>
            <ci> mw4ce4d799_7659_4736_9723_9f86dc1643fd </ci>
            <ci> mwfc575217_1150_4be5_9a8d_0d8782ba978b </ci>
            <ci> mw4be5ea91_7821_4c56_bc33_32d7f3557b2b </ci>
          </apply>
        </math>
      </assignmentRule>
    </listOfRules>
    <listOfReactions>
      <reaction id="mw8f271e30_e8ee_4ff6_b3b2_997953019720" reversible="true" fast="false">
        <listOfReactants>
          <speciesReference species="mwa0f496c4_1daa_4a90_9f7f_2b7c554ef001" stoichiometry="1"/>
          <speciesReference species="mw2e848533_1e41_4f72_8bbf_3849e8b0b3eb" stoichiometry="1"/>
        </listOfReactants>
        <listOfProducts>
          <speciesReference species="mwa1c4019f_4958_4424_ad5f_0be8dd3b6d9d" stoichiometry="1"/>
        </listOfProducts>
        <kineticLaw>
          <math xmlns="http://www.w3.org/1998/Math/MathML">
            <apply>
              <minus/>
              <apply>
                <times/>
                <ci> mwa22277a1_2818_459f_9721_25f24229d8ee </ci>
                <ci> mwa0f496c4_1daa_4a90_9f7f_2b7c554ef001 </ci>
                <ci> mw2e848533_1e41_4f72_8bbf_3849e8b0b3eb </ci>
              </apply>
              <apply>
                <times/>
                <ci> mwf5b2a05f_4ffa_4898_959b_00f082aa9959 </ci>
                <ci> mwa1c4019f_4958_4424_ad5f_0be8dd3b6d9d </ci>
              </apply>
            </apply>
          </math>
        </kineticLaw>
      </reaction>
      <reaction id="mw8dea1c28_03de_413e_a69d_d06c8d30e4c4" reversible="true" fast="false">
        <listOfReactants>
          <speciesReference species="mwa1c4019f_4958_4424_ad5f_0be8dd3b6d9d" stoichiometry="1"/>
        </listOfReactants>
        <listOfProducts>
          <speciesReference species="mwabd7386a_db33_492c_bee3_7cc04e5c3b90" stoichiometry="1"/>
        </listOfProducts>
        <kineticLaw>
          <math xmlns="http://www.w3.org/1998/Math/MathML">
            <apply>
              <minus/>
              <apply>
                <times/>
                <ci> mw67138e0f_20a5_4566_8a4c_dd13c23cf943 </ci>
                <ci> mwa1c4019f_4958_4424_ad5f_0be8dd3b6d9d </ci>
              </apply>
              <apply>
                <times/>
                <ci> mw0d9ac701_2ac4_4047_afbb_a43ee20ebad1 </ci>
                <ci> mwabd7386a_db33_492c_bee3_7cc04e5c3b90 </ci>
              </apply>
            </apply>
          </math>
        </kineticLaw>
      </reaction>
      <reaction id="mwd7c9e23c_bea0_43fd_9b17_c79a2be9f7d8" reversible="true" fast="false">
        <listOfReactants>
          <speciesReference species="mwcd5ac368_0563_4e4f_938d_819c5a08e7b4" stoichiometry="1"/>
          <speciesReference species="mwabd7386a_db33_492c_bee3_7cc04e5c3b90" stoichiometry="1"/>
        </listOfReactants>
        <listOfProducts>
          <speciesReference species="mw9ffe0712_7c4e_491f_8980_62dd6e0d2801" stoichiometry="1"/>
        </listOfProducts>
        <kineticLaw>
          <math xmlns="http://www.w3.org/1998/Math/MathML">
            <apply>
              <minus/>
              <apply>
                <times/>
                <ci> mw7754dfb0_0e75_4778_8fd9_275117b2e1a7 </ci>
                <ci> mwcd5ac368_0563_4e4f_938d_819c5a08e7b4 </ci>
                <ci> mwabd7386a_db33_492c_bee3_7cc04e5c3b90 </ci>
              </apply>
              <apply>
                <times/>
                <ci> mw03cad092_8b37_4435_b8dc_df5341bbb211 </ci>
                <ci> mw9ffe0712_7c4e_491f_8980_62dd6e0d2801 </ci>
              </apply>
            </apply>
          </math>
        </kineticLaw>
      </reaction>
      <reaction id="mwdd9835a6_c1b8_4622_9422_af0bf15856d6" reversible="false" fast="false">
        <listOfReactants>
          <speciesReference species="mw9ffe0712_7c4e_491f_8980_62dd6e0d2801" stoichiometry="1"/>
        </listOfReactants>
        <listOfProducts>
          <speciesReference species="mw29cae87e_9393_4d70_a610_247f007c7aa6" stoichiometry="1"/>
          <speciesReference species="mwabd7386a_db33_492c_bee3_7cc04e5c3b90" stoichiometry="1"/>
        </listOfProducts>
        <kineticLaw>
          <math xmlns="http://www.w3.org/1998/Math/MathML">
            <apply>
              <times/>
              <ci> mw1a2df1f3_443a_4eb0_943c_e2c0991a7015 </ci>
              <ci> mw9ffe0712_7c4e_491f_8980_62dd6e0d2801 </ci>
            </apply>
          </math>
        </kineticLaw>
      </reaction>
      <reaction id="mwff0e54d1_d3da_495c_9750_e0e0bbc7a4bd" reversible="true" fast="false">
        <listOfReactants>
          <speciesReference species="mw29cae87e_9393_4d70_a610_247f007c7aa6" stoichiometry="2"/>
        </listOfReactants>
        <listOfProducts>
          <speciesReference species="mw1ef5e85e_15fb_4d2f_bf02_3dbe353b9c48" stoichiometry="1"/>
        </listOfProducts>
        <kineticLaw>
          <math xmlns="http://www.w3.org/1998/Math/MathML">
            <apply>
              <minus/>
              <apply>
                <times/>
                <ci> mw389d0400_2da2_46bb_8131_56b2408c4ba2 </ci>
                <apply>
                  <power/>
                  <ci> mw29cae87e_9393_4d70_a610_247f007c7aa6 </ci>
                  <cn type="integer"> 2 </cn>
                </apply>
              </apply>
              <apply>
                <times/>
                <ci> mwa1b7e130_7584_4db2_a5d6_f528355851e2 </ci>
                <ci> mw1ef5e85e_15fb_4d2f_bf02_3dbe353b9c48 </ci>
              </apply>
            </apply>
          </math>
        </kineticLaw>
      </reaction>
      <reaction id="mw5fecbf4b_2429_46ac_851a_d2fd250a61ce" reversible="false" fast="false">
        <listOfReactants>
          <speciesReference species="mw1ef5e85e_15fb_4d2f_bf02_3dbe353b9c48" stoichiometry="1"/>
        </listOfReactants>
        <listOfProducts>
          <speciesReference species="mw0c1ed3f0_a4f5_40aa_82db_5a95501a6118" stoichiometry="1"/>
        </listOfProducts>
        <kineticLaw>
          <math xmlns="http://www.w3.org/1998/Math/MathML">
            <apply>
              <times/>
              <ci> mw85d21ea0_c91f_4931_a62d_5e5337acf1a3 </ci>
              <ci> mw1ef5e85e_15fb_4d2f_bf02_3dbe353b9c48 </ci>
            </apply>
          </math>
        </kineticLaw>
      </reaction>
      <reaction id="mw85e91925_7cb7_4b21_8016_82c4f79208d4" reversible="false" fast="false">
        <listOfReactants>
          <speciesReference species="mw0c1ed3f0_a4f5_40aa_82db_5a95501a6118" stoichiometry="1"/>
        </listOfReactants>
        <listOfProducts>
          <speciesReference species="mwa6cabb45_4891_4476_a15b_e50672ddfb60" stoichiometry="1"/>
        </listOfProducts>
        <kineticLaw>
          <math xmlns="http://www.w3.org/1998/Math/MathML">
            <apply>
              <times/>
              <ci> mw9e02a6f5_7f09_4928_8dd7_b22e817c08ad </ci>
              <ci> mw0c1ed3f0_a4f5_40aa_82db_5a95501a6118 </ci>
            </apply>
          </math>
        </kineticLaw>
      </reaction>
      <reaction id="mwd200c166_8b88_46e1_a20f_8fb5e238b3d7" reversible="false" fast="false">
        <listOfReactants>
          <speciesReference species="mwa6cabb45_4891_4476_a15b_e50672ddfb60" stoichiometry="1"/>
        </listOfReactants>
        <listOfProducts>
          <speciesReference species="mweef1f963_b1bc_4399_ba21_9639c2417126" stoichiometry="2"/>
        </listOfProducts>
        <kineticLaw>
          <math xmlns="http://www.w3.org/1998/Math/MathML">
            <apply>
              <times/>
              <ci> mwa1b7e130_7584_4db2_a5d6_f528355851e2 </ci>
              <ci> mwa6cabb45_4891_4476_a15b_e50672ddfb60 </ci>
            </apply>
          </math>
        </kineticLaw>
      </reaction>
      <reaction id="mw6d5debe7_a490_42ad_abb7_7614da70c2b6" reversible="false" fast="false">
        <listOfReactants>
          <speciesReference species="mweef1f963_b1bc_4399_ba21_9639c2417126" stoichiometry="1"/>
        </listOfReactants>
        <listOfProducts>
          <speciesReference species="mwcd5ac368_0563_4e4f_938d_819c5a08e7b4" stoichiometry="1"/>
        </listOfProducts>
        <kineticLaw>
          <math xmlns="http://www.w3.org/1998/Math/MathML">
            <apply>
              <times/>
              <ci> mwb7361b3e_de59_405c_9822_c0cc6c02b298 </ci>
              <ci> mweef1f963_b1bc_4399_ba21_9639c2417126 </ci>
            </apply>
          </math>
        </kineticLaw>
      </reaction>
      <reaction id="mwc8012c6d_1867_443b_9e72_be4355a6982c" reversible="false" fast="false">
        <listOfReactants>
          <speciesReference species="mw29cae87e_9393_4d70_a610_247f007c7aa6" stoichiometry="1"/>
        </listOfReactants>
        <listOfProducts>
          <speciesReference species="mwcd5ac368_0563_4e4f_938d_819c5a08e7b4" stoichiometry="1"/>
        </listOfProducts>
        <kineticLaw>
          <math xmlns="http://www.w3.org/1998/Math/MathML">
            <apply>
              <times/>
              <ci> mw9e02a6f5_7f09_4928_8dd7_b22e817c08ad </ci>
              <ci> mw29cae87e_9393_4d70_a610_247f007c7aa6 </ci>
            </apply>
          </math>
        </kineticLaw>
      </reaction>
      <reaction id="mw107e8936_fc01_4981_a7bb_0f59c0d92296" reversible="false" fast="false">
        <listOfReactants>
          <speciesReference species="mwb6b95a11_2dc9_49ea_94b0_5a240b6b5630" stoichiometry="1"/>
          <speciesReference species="mw0c1ed3f0_a4f5_40aa_82db_5a95501a6118" stoichiometry="1"/>
          <speciesReference species="mwffc93595_7e07_449d_b428_784fb5c08071" stoichiometry="1"/>
        </listOfReactants>
        <listOfProducts>
          <speciesReference species="mwa10ffd49_b456_4af4_bd06_a888246ce9f4" stoichiometry="1"/>
          <speciesReference species="mw0c1ed3f0_a4f5_40aa_82db_5a95501a6118" stoichiometry="1"/>
          <speciesReference species="mwffc93595_7e07_449d_b428_784fb5c08071" stoichiometry="1"/>
        </listOfProducts>
        <kineticLaw>
          <math xmlns="http://www.w3.org/1998/Math/MathML">
            <apply>
              <divide/>
              <apply>
                <times/>
                <apply>
                  <divide/>
                  <apply>
                    <times/>
                    <ci> mw5776c30f_479e_49ad_9b47_60cf9e046200 </ci>
                    <ci> mw0c1ed3f0_a4f5_40aa_82db_5a95501a6118 </ci>
                  </apply>
                  <apply>
                    <plus/>
                    <ci> mw0c1ed3f0_a4f5_40aa_82db_5a95501a6118 </ci>
                    <ci> mwf4610889_f09d_4973_bb76_b8712c042c03 </ci>
                  </apply>
                </apply>
                <ci> mwffc93595_7e07_449d_b428_784fb5c08071 </ci>
              </apply>
              <apply>
                <plus/>
                <ci> mwffc93595_7e07_449d_b428_784fb5c08071 </ci>
                <ci> mw53f39a6c_70c5_4c88_8cf7_7f8c15a47a98 </ci>
              </apply>
            </apply>
          </math>
        </kineticLaw>
      </reaction>
      <reaction id="mwc0a1208c_1006_4eaf_b1e7_129fa8f05ae3" reversible="true" fast="false">
        <listOfReactants>
          <speciesReference species="mwa10ffd49_b456_4af4_bd06_a888246ce9f4" stoichiometry="1"/>
          <speciesReference species="mwa1c4019f_4958_4424_ad5f_0be8dd3b6d9d" stoichiometry="1"/>
        </listOfReactants>
        <listOfProducts>
          <speciesReference species="mw27ec2afb_f4e5_4ba2_aa21_d48194405a85" stoichiometry="1"/>
        </listOfProducts>
        <kineticLaw>
          <math xmlns="http://www.w3.org/1998/Math/MathML">
            <apply>
              <minus/>
              <apply>
                <times/>
                <ci> mwc7843b9c_0f36_4894_9d34_c1330677e0ce </ci>
                <ci> mwa10ffd49_b456_4af4_bd06_a888246ce9f4 </ci>
                <ci> mwa1c4019f_4958_4424_ad5f_0be8dd3b6d9d </ci>
              </apply>
              <apply>
                <times/>
                <ci> mwbdc8f500_90a3_4af1_9aa1_5d6cbd9d7d39 </ci>
                <ci> mw27ec2afb_f4e5_4ba2_aa21_d48194405a85 </ci>
              </apply>
            </apply>
          </math>
        </kineticLaw>
      </reaction>
      <reaction id="mwc2327098_c841_44d8_82ca_f99e1ef49261" reversible="false" fast="false">
        <listOfReactants>
          <speciesReference species="mwabd7386a_db33_492c_bee3_7cc04e5c3b90" stoichiometry="1"/>
        </listOfReactants>
        <listOfProducts>
          <speciesReference species="mwe84973fc_7abd_4cea_8b0f_dcf130c837ef" stoichiometry="1"/>
          <speciesReference species="mw04544775_633d_45db_95e5_f311c59a7566" stoichiometry="1"/>
        </listOfProducts>
        <kineticLaw>
          <math xmlns="http://www.w3.org/1998/Math/MathML">
            <apply>
              <times/>
              <ci> mwf899b1ad_62d6_4073_bfad_07c85086c526 </ci>
              <ci> mwabd7386a_db33_492c_bee3_7cc04e5c3b90 </ci>
            </apply>
          </math>
        </kineticLaw>
      </reaction>
      <reaction id="mwb7f429d6_8062_40e3_9d7b_a4e6c6c777e8" reversible="false" fast="false">
        <listOfReactants>
          <speciesReference species="mw27ec2afb_f4e5_4ba2_aa21_d48194405a85" stoichiometry="1"/>
        </listOfReactants>
        <listOfProducts>
          <speciesReference species="mwa49b4e08_22d5_40c0_ab32_cecc4155382c" stoichiometry="1"/>
          <speciesReference species="mw7a68a5a2_4ac4_43a5_94ea_f8208c533ceb" stoichiometry="1"/>
        </listOfProducts>
        <kineticLaw>
          <math xmlns="http://www.w3.org/1998/Math/MathML">
            <apply>
              <times/>
              <ci> mw8624f7ff_8685_4312_a7d5_69e6dd6bcbb3 </ci>
              <ci> mw27ec2afb_f4e5_4ba2_aa21_d48194405a85 </ci>
            </apply>
          </math>
        </kineticLaw>
      </reaction>
      <reaction id="mw88148053_7c6e_4849_8dab_a88bfcfddb77" reversible="true" fast="false">
        <listOfReactants>
          <speciesReference species="mw1ef5e85e_15fb_4d2f_bf02_3dbe353b9c48" stoichiometry="1"/>
          <speciesReference species="mwc2353fdb_c1ea_4d71_8990_4c29e68a1adc" stoichiometry="1"/>
        </listOfReactants>
        <listOfProducts>
          <speciesReference species="mwfc575217_1150_4be5_9a8d_0d8782ba978b" stoichiometry="1"/>
        </listOfProducts>
        <kineticLaw>
          <math xmlns="http://www.w3.org/1998/Math/MathML">
            <apply>
              <minus/>
              <apply>
                <times/>
                <ci> mwa63c1f6d_3fcf_4ded_b16b_63f19f0e6e46 </ci>
                <ci> mw1ef5e85e_15fb_4d2f_bf02_3dbe353b9c48 </ci>
                <ci> mwc2353fdb_c1ea_4d71_8990_4c29e68a1adc </ci>
              </apply>
              <apply>
                <times/>
                <ci> mw03875db8_d35f_4ef0_8039_94e31e0a3d5d </ci>
                <ci> mwfc575217_1150_4be5_9a8d_0d8782ba978b </ci>
              </apply>
            </apply>
          </math>
        </kineticLaw>
      </reaction>
      <reaction id="mw26b2a77e_3774_4dd8_90dd_46b087d9ac5a" reversible="false" fast="false">
        <listOfReactants>
          <speciesReference species="mwfc575217_1150_4be5_9a8d_0d8782ba978b" stoichiometry="1"/>
        </listOfReactants>
        <listOfProducts>
          <speciesReference species="mw4be5ea91_7821_4c56_bc33_32d7f3557b2b" stoichiometry="1"/>
        </listOfProducts>
        <kineticLaw>
          <math xmlns="http://www.w3.org/1998/Math/MathML">
            <apply>
              <times/>
              <ci> mwbfa2b808_f9c9_40fe_81d9_d92918d31dcf </ci>
              <ci> mwfc575217_1150_4be5_9a8d_0d8782ba978b </ci>
            </apply>
          </math>
        </kineticLaw>
      </reaction>
      <reaction id="mwb64fcc64_fab7_4472_81d9_9c3736293b72" reversible="true" fast="false">
        <listOfReactants>
          <speciesReference species="mw0c1ed3f0_a4f5_40aa_82db_5a95501a6118" stoichiometry="1"/>
          <speciesReference species="mw4ce4d799_7659_4736_9723_9f86dc1643fd" stoichiometry="1"/>
        </listOfReactants>
        <listOfProducts>
          <speciesReference species="mw4be5ea91_7821_4c56_bc33_32d7f3557b2b" stoichiometry="1"/>
        </listOfProducts>
        <kineticLaw>
          <math xmlns="http://www.w3.org/1998/Math/MathML">
            <apply>
              <minus/>
              <apply>
                <times/>
                <ci> mwa63c1f6d_3fcf_4ded_b16b_63f19f0e6e46 </ci>
                <ci> mw0c1ed3f0_a4f5_40aa_82db_5a95501a6118 </ci>
                <ci> mw4ce4d799_7659_4736_9723_9f86dc1643fd </ci>
              </apply>
              <apply>
                <times/>
                <ci> mw03875db8_d35f_4ef0_8039_94e31e0a3d5d </ci>
                <ci> mw4be5ea91_7821_4c56_bc33_32d7f3557b2b </ci>
              </apply>
            </apply>
          </math>
        </kineticLaw>
      </reaction>
      <reaction id="mw7a3af322_119c_462a_999c_04445aded5e2" reversible="false" fast="false">
        <listOfReactants>
          <speciesReference species="mw4be5ea91_7821_4c56_bc33_32d7f3557b2b" stoichiometry="1"/>
          <speciesReference species="mw232e9445_d37a_4084_ba06_16f176bcb119" stoichiometry="1"/>
        </listOfReactants>
        <listOfProducts>
          <speciesReference species="mw4be5ea91_7821_4c56_bc33_32d7f3557b2b" stoichiometry="1"/>
          <speciesReference species="mw69c0a8f3_394f_4af8_8bcf_e1d2a482a291" stoichiometry="1"/>
        </listOfProducts>
        <kineticLaw>
          <math xmlns="http://www.w3.org/1998/Math/MathML">
            <apply>
              <times/>
              <ci> mw51137609_4e26_4a84_912c_c63d9f15a8ca </ci>
              <apply>
                <power/>
                <ci> mw4be5ea91_7821_4c56_bc33_32d7f3557b2b </ci>
                <cn type="integer"> 2 </cn>
              </apply>
              <ci> mw232e9445_d37a_4084_ba06_16f176bcb119 </ci>
            </apply>
          </math>
        </kineticLaw>
      </reaction>
      <reaction id="mw46784728_13d7_4fa5_9b56_024a462ea918" reversible="true" fast="false">
        <listOfReactants>
          <speciesReference species="mw69380e79_52f4_42c4_aaa7_0d7347489f8c" stoichiometry="1"/>
          <speciesReference species="mwa1c4019f_4958_4424_ad5f_0be8dd3b6d9d" stoichiometry="1"/>
        </listOfReactants>
        <listOfProducts>
          <speciesReference species="mw2a590a10_aaae_4340_a2d3_98008c75b815" stoichiometry="1"/>
        </listOfProducts>
        <kineticLaw>
          <math xmlns="http://www.w3.org/1998/Math/MathML">
            <apply>
              <minus/>
              <apply>
                <times/>
                <ci> mwd92583a9_3b34_4008_8da7_ba40ba46c23a </ci>
                <ci> mw69380e79_52f4_42c4_aaa7_0d7347489f8c </ci>
                <ci> mwa1c4019f_4958_4424_ad5f_0be8dd3b6d9d </ci>
              </apply>
              <apply>
                <times/>
                <ci> mwbdc8f500_90a3_4af1_9aa1_5d6cbd9d7d39 </ci>
                <ci> mw2a590a10_aaae_4340_a2d3_98008c75b815 </ci>
              </apply>
            </apply>
          </math>
        </kineticLaw>
      </reaction>
      <reaction id="mweeb676ab_fd80_4acb_97d6_9562109ec9d3" reversible="false" fast="false">
        <listOfReactants>
          <speciesReference species="mw2a590a10_aaae_4340_a2d3_98008c75b815" stoichiometry="1"/>
        </listOfReactants>
        <listOfProducts>
          <speciesReference species="mwe2d53ae1_4bde_4790_96e9_b02f3a56ea22" stoichiometry="1"/>
          <speciesReference species="mw7a68a5a2_4ac4_43a5_94ea_f8208c533ceb" stoichiometry="1"/>
        </listOfProducts>
        <kineticLaw>
          <math xmlns="http://www.w3.org/1998/Math/MathML">
            <apply>
              <times/>
              <ci> mw8624f7ff_8685_4312_a7d5_69e6dd6bcbb3 </ci>
              <ci> mw2a590a10_aaae_4340_a2d3_98008c75b815 </ci>
            </apply>
          </math>
        </kineticLaw>
      </reaction>
      <reaction id="mw1d645873_bb16_47c1_84ff_752e90f5acdb" reversible="false" fast="false">
        <listOfReactants>
          <speciesReference species="mw36b8935d_c765_445e_acbc_fcaed6370853" stoichiometry="1"/>
          <speciesReference species="mw0c1ed3f0_a4f5_40aa_82db_5a95501a6118" stoichiometry="1"/>
        </listOfReactants>
        <listOfProducts>
          <speciesReference species="mw69380e79_52f4_42c4_aaa7_0d7347489f8c" stoichiometry="1"/>
          <speciesReference species="mw0c1ed3f0_a4f5_40aa_82db_5a95501a6118" stoichiometry="1"/>
        </listOfProducts>
        <kineticLaw>
          <math xmlns="http://www.w3.org/1998/Math/MathML">
            <apply>
              <times/>
              <apply>
                <divide/>
                <apply>
                  <times/>
                  <ci> mwfc7f2c44_0bc6_432a_ad7e_56e316e0d5b7 </ci>
                  <ci> mw0c1ed3f0_a4f5_40aa_82db_5a95501a6118 </ci>
                </apply>
                <apply>
                  <plus/>
                  <ci> mw0c1ed3f0_a4f5_40aa_82db_5a95501a6118 </ci>
                  <ci> mw51f5dd5f_b611_41dc_9140_e26b18f640b4 </ci>
                </apply>
              </apply>
              <ci> mw36b8935d_c765_445e_acbc_fcaed6370853 </ci>
            </apply>
          </math>
        </kineticLaw>
      </reaction>
      <reaction id="mwa1d2da93_3259_4144_8ce8_f3084f385840" reversible="false" fast="false">
        <listOfReactants>
          <speciesReference species="mwe84973fc_7abd_4cea_8b0f_dcf130c837ef" stoichiometry="1"/>
        </listOfReactants>
        <listOfProducts>
          <speciesReference species="mw656325f4_4a29_442d_a39c_f82d46d0ef79" stoichiometry="1"/>
        </listOfProducts>
        <kineticLaw>
          <math xmlns="http://www.w3.org/1998/Math/MathML">
            <apply>
              <times/>
              <ci> mwfd5617f4_949b_4a15_a9b9_682160bfd03f </ci>
              <ci> mwe84973fc_7abd_4cea_8b0f_dcf130c837ef </ci>
            </apply>
          </math>
        </kineticLaw>
      </reaction>
      <reaction id="mw11c0a66a_8b9e_417d_bf54_5022a985ce75" reversible="true" fast="false">
        <listOfReactants>
          <speciesReference species="mw63b90515_0bdb_41bf_bf9b_0598ed6bbacc" stoichiometry="1"/>
          <speciesReference species="mw2a00927e_945b_474c_9366_420040e766d2" stoichiometry="1"/>
        </listOfReactants>
        <listOfProducts>
          <speciesReference species="mwe3a7928a_ab64_4ca5_a5b4_ca73b361db84" stoichiometry="1"/>
        </listOfProducts>
        <kineticLaw>
          <math xmlns="http://www.w3.org/1998/Math/MathML">
            <apply>
              <minus/>
              <apply>
                <times/>
                <ci> mwff337bcd_644e_4799_a68c_7d5adf91cd5a </ci>
                <ci> mw63b90515_0bdb_41bf_bf9b_0598ed6bbacc </ci>
                <ci> mw2a00927e_945b_474c_9366_420040e766d2 </ci>
              </apply>
              <apply>
                <times/>
                <ci> mwf5b2a05f_4ffa_4898_959b_00f082aa9959 </ci>
                <ci> mwe3a7928a_ab64_4ca5_a5b4_ca73b361db84 </ci>
              </apply>
            </apply>
          </math>
        </kineticLaw>
      </reaction>
      <reaction id="mwb3e14135_2134_4052_a978_ee624584ee28" reversible="false" fast="false">
        <listOfReactants>
          <speciesReference species="mwe698323d_44ba_4c0d_8307_d2d1f4bf404f" stoichiometry="1"/>
        </listOfReactants>
        <listOfProducts>
          <speciesReference species="mwa53d3237_d430_4a03_ba02_450629ac0f1c" stoichiometry="1"/>
        </listOfProducts>
        <kineticLaw>
          <math xmlns="http://www.w3.org/1998/Math/MathML">
            <apply>
              <times/>
              <ci> mw3997d666_790c_46ea_9d3a_84042ee38aa4 </ci>
              <ci> mwe698323d_44ba_4c0d_8307_d2d1f4bf404f </ci>
            </apply>
          </math>
        </kineticLaw>
      </reaction>
      <reaction id="mw5957e671_8376_4aad_8272_f8e63d964f06" reversible="true" fast="false">
        <listOfReactants>
          <speciesReference species="mw7977dccd_6a1d_4b11_9a01_b4a869da93a0" stoichiometry="1"/>
          <speciesReference species="mwa53d3237_d430_4a03_ba02_450629ac0f1c" stoichiometry="1"/>
        </listOfReactants>
        <listOfProducts>
          <speciesReference species="mw9067fa86_5f62_4cba_94a6_c1f41baf067e" stoichiometry="1"/>
        </listOfProducts>
        <kineticLaw>
          <math xmlns="http://www.w3.org/1998/Math/MathML">
            <apply>
              <minus/>
              <apply>
                <times/>
                <ci> mw9fc95951_5cdb_4886_9ca9_0f3f8ed7f3be </ci>
                <ci> mw7977dccd_6a1d_4b11_9a01_b4a869da93a0 </ci>
                <ci> mwa53d3237_d430_4a03_ba02_450629ac0f1c </ci>
              </apply>
              <apply>
                <times/>
                <ci> mw18eab1af_5516_4484_badd_7e49bc3bdfbc </ci>
                <ci> mw9067fa86_5f62_4cba_94a6_c1f41baf067e </ci>
              </apply>
            </apply>
          </math>
        </kineticLaw>
      </reaction>
      <reaction id="mwf3d22c09_e1b1_49d2_a3e8_f766880135d7" reversible="false" fast="false">
        <listOfReactants>
          <speciesReference species="mw9067fa86_5f62_4cba_94a6_c1f41baf067e" stoichiometry="1"/>
        </listOfReactants>
        <listOfProducts>
          <speciesReference species="mw7bd8c0ec_62a9_41b5_afe7_00ec3bb3e690" stoichiometry="1"/>
          <speciesReference species="mwa53d3237_d430_4a03_ba02_450629ac0f1c" stoichiometry="1"/>
        </listOfProducts>
        <kineticLaw>
          <math xmlns="http://www.w3.org/1998/Math/MathML">
            <apply>
              <times/>
              <ci> mw9ea30b03_9ab3_4a7f_9c61_4128e9a22a9b </ci>
              <ci> mw9067fa86_5f62_4cba_94a6_c1f41baf067e </ci>
            </apply>
          </math>
        </kineticLaw>
      </reaction>
      <reaction id="mw766657c0_0813_444f_9e8d_a8cf5b695136" reversible="false" fast="false">
        <listOfReactants>
          <speciesReference species="mw7bd8c0ec_62a9_41b5_afe7_00ec3bb3e690" stoichiometry="1"/>
        </listOfReactants>
        <listOfProducts>
          <speciesReference species="mw7977dccd_6a1d_4b11_9a01_b4a869da93a0" stoichiometry="1"/>
        </listOfProducts>
        <kineticLaw>
          <math xmlns="http://www.w3.org/1998/Math/MathML">
            <apply>
              <times/>
              <ci> mwf175f3dd_6af9_4b47_b227_c769fc5f2152 </ci>
              <ci> mw7bd8c0ec_62a9_41b5_afe7_00ec3bb3e690 </ci>
            </apply>
          </math>
        </kineticLaw>
      </reaction>
      <reaction id="mw3056fc39_873e_4677_9bd7_7ce9d8a85b1c" reversible="true" fast="false">
        <listOfReactants>
          <speciesReference species="mw7bd8c0ec_62a9_41b5_afe7_00ec3bb3e690" stoichiometry="2"/>
        </listOfReactants>
        <listOfProducts>
          <speciesReference species="mwf4ab6bb7_effd_480a_912c_0c971d55f389" stoichiometry="1"/>
        </listOfProducts>
        <kineticLaw>
          <math xmlns="http://www.w3.org/1998/Math/MathML">
            <apply>
              <minus/>
              <apply>
                <times/>
                <ci> mw8b411c57_00c3_4439_ab83_dcccb3a8c9e2 </ci>
                <apply>
                  <power/>
                  <ci> mw7bd8c0ec_62a9_41b5_afe7_00ec3bb3e690 </ci>
                  <cn type="integer"> 2 </cn>
                </apply>
              </apply>
              <apply>
                <times/>
                <ci> mwa1b7e130_7584_4db2_a5d6_f528355851e2 </ci>
                <ci> mwf4ab6bb7_effd_480a_912c_0c971d55f389 </ci>
              </apply>
            </apply>
          </math>
        </kineticLaw>
      </reaction>
      <reaction id="mw182f9fad_6519_4fa3_ad7e_4fdce89a8a48" reversible="false" fast="false">
        <listOfReactants>
          <speciesReference species="mwf4ab6bb7_effd_480a_912c_0c971d55f389" stoichiometry="1"/>
        </listOfReactants>
        <listOfProducts>
          <speciesReference species="mwffc93595_7e07_449d_b428_784fb5c08071" stoichiometry="1"/>
        </listOfProducts>
        <kineticLaw>
          <math xmlns="http://www.w3.org/1998/Math/MathML">
            <apply>
              <times/>
              <ci> mw125eb87a_459b_43a6_9651_fcda3a3f040c </ci>
              <ci> mwf4ab6bb7_effd_480a_912c_0c971d55f389 </ci>
            </apply>
          </math>
        </kineticLaw>
      </reaction>
      <reaction id="mw6f6bf6db_a0d0_4534_bfd2_c7a9a69949c2" reversible="false" fast="false">
        <listOfReactants>
          <speciesReference species="mwffc93595_7e07_449d_b428_784fb5c08071" stoichiometry="1"/>
        </listOfReactants>
        <listOfProducts>
          <speciesReference species="mwa5971e45_0db2_42fe_b93a_47d52be1f042" stoichiometry="1"/>
        </listOfProducts>
        <kineticLaw>
          <math xmlns="http://www.w3.org/1998/Math/MathML">
            <apply>
              <times/>
              <ci> mwf175f3dd_6af9_4b47_b227_c769fc5f2152 </ci>
              <ci> mwffc93595_7e07_449d_b428_784fb5c08071 </ci>
            </apply>
          </math>
        </kineticLaw>
      </reaction>
      <reaction id="mwc7c31527_e59b_44e5_b548_1af783bcfca4" reversible="false" fast="false">
        <listOfReactants>
          <speciesReference species="mwa5971e45_0db2_42fe_b93a_47d52be1f042" stoichiometry="1"/>
        </listOfReactants>
        <listOfProducts>
          <speciesReference species="mwdcfc946f_4324_4ab8_9c1a_9e4ddc89682c" stoichiometry="2"/>
        </listOfProducts>
        <kineticLaw>
          <math xmlns="http://www.w3.org/1998/Math/MathML">
            <apply>
              <times/>
              <ci> mwa1b7e130_7584_4db2_a5d6_f528355851e2 </ci>
              <ci> mwa5971e45_0db2_42fe_b93a_47d52be1f042 </ci>
            </apply>
          </math>
        </kineticLaw>
      </reaction>
      <reaction id="mwc4c05fa6_0032_446c_8d34_ab474653d6d9" reversible="false" fast="false">
        <listOfReactants>
          <speciesReference species="mwdcfc946f_4324_4ab8_9c1a_9e4ddc89682c" stoichiometry="1"/>
        </listOfReactants>
        <listOfProducts>
          <speciesReference species="mw7977dccd_6a1d_4b11_9a01_b4a869da93a0" stoichiometry="1"/>
        </listOfProducts>
        <kineticLaw>
          <math xmlns="http://www.w3.org/1998/Math/MathML">
            <apply>
              <times/>
              <ci> mw257a6074_3547_422f_a306_f760ee034921 </ci>
              <ci> mwdcfc946f_4324_4ab8_9c1a_9e4ddc89682c </ci>
            </apply>
          </math>
        </kineticLaw>
      </reaction>
      <reaction id="mw04f0ea72_5ffb_42db_b570_c36493fa1df2" reversible="true" fast="false">
        <listOfReactants>
          <speciesReference species="mwa10ffd49_b456_4af4_bd06_a888246ce9f4" stoichiometry="1"/>
          <speciesReference species="mwa53d3237_d430_4a03_ba02_450629ac0f1c" stoichiometry="1"/>
        </listOfReactants>
        <listOfProducts>
          <speciesReference species="mw8b8295ed_6243_4255_92a3_30cc8f4fe4f8" stoichiometry="1"/>
        </listOfProducts>
        <kineticLaw>
          <math xmlns="http://www.w3.org/1998/Math/MathML">
            <apply>
              <minus/>
              <apply>
                <times/>
                <ci> mwc7843b9c_0f36_4894_9d34_c1330677e0ce </ci>
                <ci> mwa10ffd49_b456_4af4_bd06_a888246ce9f4 </ci>
                <ci> mwa53d3237_d430_4a03_ba02_450629ac0f1c </ci>
              </apply>
              <apply>
                <times/>
                <ci> mwbdc8f500_90a3_4af1_9aa1_5d6cbd9d7d39 </ci>
                <ci> mw8b8295ed_6243_4255_92a3_30cc8f4fe4f8 </ci>
              </apply>
            </apply>
          </math>
        </kineticLaw>
      </reaction>
      <reaction id="mwb76495d7_bb0a_4253_9665_3bc4c025b094" reversible="false" fast="false">
        <listOfReactants>
          <speciesReference species="mw00f153f1_0e9e_465e_b9b6_02887cb8c475" stoichiometry="1"/>
        </listOfReactants>
        <listOfProducts>
          <speciesReference species="mw656325f4_4a29_442d_a39c_f82d46d0ef79" stoichiometry="1"/>
        </listOfProducts>
        <kineticLaw>
          <math xmlns="http://www.w3.org/1998/Math/MathML">
            <apply>
              <times/>
              <ci> mw4b33b03b_aba7_46c2_a32e_c07beaa9926d </ci>
              <ci> mw00f153f1_0e9e_465e_b9b6_02887cb8c475 </ci>
            </apply>
          </math>
        </kineticLaw>
      </reaction>
      <reaction id="mwa9d822c6_585b_46f4_bb48_5d0a1a6605d2" reversible="false" fast="false">
        <listOfReactants>
          <speciesReference species="mw3bc76e57_acfc_417a_bde1_e738345411ec" stoichiometry="1"/>
        </listOfReactants>
        <listOfProducts>
          <speciesReference species="mw656325f4_4a29_442d_a39c_f82d46d0ef79" stoichiometry="1"/>
        </listOfProducts>
        <kineticLaw>
          <math xmlns="http://www.w3.org/1998/Math/MathML">
            <apply>
              <times/>
              <ci> mwc73daf56_0a28_4f64_a8ab_f2fd0ade45a1 </ci>
              <ci> mw3bc76e57_acfc_417a_bde1_e738345411ec </ci>
            </apply>
          </math>
        </kineticLaw>
      </reaction>
      <reaction id="mw830bd8f1_a7df_41f7_a8ce_40019c668c61" reversible="true" fast="false">
        <listOfReactants>
          <speciesReference species="mw69380e79_52f4_42c4_aaa7_0d7347489f8c" stoichiometry="1"/>
          <speciesReference species="mwa53d3237_d430_4a03_ba02_450629ac0f1c" stoichiometry="1"/>
        </listOfReactants>
        <listOfProducts>
          <speciesReference species="mw22b5d5da_8c57_48f8_8259_9658f4da62f9" stoichiometry="1"/>
        </listOfProducts>
        <kineticLaw>
          <math xmlns="http://www.w3.org/1998/Math/MathML">
            <apply>
              <minus/>
              <apply>
                <times/>
                <ci> mw50daf08a_5c96_4ead_b781_e607aa4e77d5 </ci>
                <ci> mw69380e79_52f4_42c4_aaa7_0d7347489f8c </ci>
                <ci> mwa53d3237_d430_4a03_ba02_450629ac0f1c </ci>
              </apply>
              <apply>
                <times/>
                <ci> mwbdc8f500_90a3_4af1_9aa1_5d6cbd9d7d39 </ci>
                <ci> mw22b5d5da_8c57_48f8_8259_9658f4da62f9 </ci>
              </apply>
            </apply>
          </math>
        </kineticLaw>
      </reaction>
      <reaction id="mwe22aa864_4e99_4bab_8f43_7f016290de6d" reversible="false" fast="false">
        <listOfReactants>
          <speciesReference species="mw22b5d5da_8c57_48f8_8259_9658f4da62f9" stoichiometry="1"/>
        </listOfReactants>
        <listOfProducts>
          <speciesReference species="mwe2d53ae1_4bde_4790_96e9_b02f3a56ea22" stoichiometry="1"/>
          <speciesReference species="mwd6f82d24_196f_4fba_83cd_1cc237d449aa" stoichiometry="1"/>
        </listOfProducts>
        <kineticLaw>
          <math xmlns="http://www.w3.org/1998/Math/MathML">
            <apply>
              <times/>
              <ci> mw8624f7ff_8685_4312_a7d5_69e6dd6bcbb3 </ci>
              <ci> mw22b5d5da_8c57_48f8_8259_9658f4da62f9 </ci>
            </apply>
          </math>
        </kineticLaw>
      </reaction>
      <reaction id="mwe7a34d20_46eb_47be_b17e_2f89e8ea5816" reversible="false" fast="false">
        <listOfReactants>
          <speciesReference species="mwe2d53ae1_4bde_4790_96e9_b02f3a56ea22" stoichiometry="1"/>
        </listOfReactants>
        <listOfProducts>
          <speciesReference species="mw656325f4_4a29_442d_a39c_f82d46d0ef79" stoichiometry="1"/>
          <speciesReference species="mw69380e79_52f4_42c4_aaa7_0d7347489f8c" stoichiometry="1"/>
        </listOfProducts>
        <kineticLaw>
          <math xmlns="http://www.w3.org/1998/Math/MathML">
            <apply>
              <times/>
              <ci> mwcf657c8a_137c_4d6b_8c2c_4777e807f28c </ci>
              <ci> mwe2d53ae1_4bde_4790_96e9_b02f3a56ea22 </ci>
            </apply>
          </math>
        </kineticLaw>
      </reaction>
      <reaction id="mwc22b8017_1799_42dd_b72f_776ef2bf9499" reversible="false" fast="false">
        <listOfReactants>
          <speciesReference species="mwe4f46ce5_3fbf_4f89_867d_6572a0aa5d7c" stoichiometry="1"/>
          <speciesReference species="mwffc93595_7e07_449d_b428_784fb5c08071" stoichiometry="1"/>
          <speciesReference species="mw48ff2106_0fd8_492e_be6a_7e3994ffb9c0" stoichiometry="1"/>
        </listOfReactants>
        <listOfProducts>
          <speciesReference species="mw05b82642_4495_4e72_945e_5ff58395d182" stoichiometry="1"/>
          <speciesReference species="mwffc93595_7e07_449d_b428_784fb5c08071" stoichiometry="1"/>
          <speciesReference species="mw48ff2106_0fd8_492e_be6a_7e3994ffb9c0" stoichiometry="1"/>
        </listOfProducts>
        <kineticLaw>
          <math xmlns="http://www.w3.org/1998/Math/MathML">
            <apply>
              <times/>
              <apply>
                <divide/>
                <apply>
                  <times/>
                  <apply>
                    <divide/>
                    <apply>
                      <times/>
                      <ci> mwdb0eece4_7d46_4ac4_8d9f_11bf951377ea </ci>
                      <ci> mwffc93595_7e07_449d_b428_784fb5c08071 </ci>
                    </apply>
                    <apply>
                      <plus/>
                      <ci> mwffc93595_7e07_449d_b428_784fb5c08071 </ci>
                      <ci> mw32d184c5_c770_40ac_9f25_bd9a4b02d29b </ci>
                    </apply>
                  </apply>
                  <ci> mw48ff2106_0fd8_492e_be6a_7e3994ffb9c0 </ci>
                </apply>
                <apply>
                  <plus/>
                  <ci> mw48ff2106_0fd8_492e_be6a_7e3994ffb9c0 </ci>
                  <ci> mw9cbd1ba1_e432_4e4c_b04f_b3f9090de5ba </ci>
                </apply>
              </apply>
              <ci> mwe4f46ce5_3fbf_4f89_867d_6572a0aa5d7c </ci>
            </apply>
          </math>
        </kineticLaw>
      </reaction>
      <reaction id="mwd11ea568_ddbb_4fd9_8346_ad104d23248a" reversible="true" fast="false">
        <listOfReactants>
          <speciesReference species="mw2c0a72a1_f3a3_46cd_8cbe_275a4cc12dee" stoichiometry="1"/>
          <speciesReference species="mw04544775_633d_45db_95e5_f311c59a7566" stoichiometry="1"/>
        </listOfReactants>
        <listOfProducts>
          <speciesReference species="mw2e848533_1e41_4f72_8bbf_3849e8b0b3eb" stoichiometry="1"/>
        </listOfProducts>
        <kineticLaw>
          <math xmlns="http://www.w3.org/1998/Math/MathML">
            <apply>
              <minus/>
              <apply>
                <times/>
                <ci> mw8798a4cd_355a_4442_a367_95e4367b79d4 </ci>
                <ci> mw2c0a72a1_f3a3_46cd_8cbe_275a4cc12dee </ci>
                <ci> mw04544775_633d_45db_95e5_f311c59a7566 </ci>
              </apply>
              <apply>
                <times/>
                <ci> mw4c466634_bb14_4185_994b_025a20656041 </ci>
                <ci> mw2e848533_1e41_4f72_8bbf_3849e8b0b3eb </ci>
              </apply>
            </apply>
          </math>
        </kineticLaw>
      </reaction>
      <reaction id="mw5af9c68d_bf82_4ef8_8f6d_183cb21fd3cb" reversible="true" fast="false">
        <listOfReactants>
          <speciesReference species="mw00f153f1_0e9e_465e_b9b6_02887cb8c475" stoichiometry="1"/>
          <speciesReference species="mw04544775_633d_45db_95e5_f311c59a7566" stoichiometry="1"/>
        </listOfReactants>
        <listOfProducts>
          <speciesReference species="mw2a00927e_945b_474c_9366_420040e766d2" stoichiometry="1"/>
        </listOfProducts>
        <kineticLaw>
          <math xmlns="http://www.w3.org/1998/Math/MathML">
            <apply>
              <minus/>
              <apply>
                <times/>
                <ci> mw8798a4cd_355a_4442_a367_95e4367b79d4 </ci>
                <ci> mw00f153f1_0e9e_465e_b9b6_02887cb8c475 </ci>
                <ci> mw04544775_633d_45db_95e5_f311c59a7566 </ci>
              </apply>
              <apply>
                <times/>
                <ci> mwfdc7380e_64b3_4404_9608_26822aec424c </ci>
                <ci> mw2a00927e_945b_474c_9366_420040e766d2 </ci>
              </apply>
            </apply>
          </math>
        </kineticLaw>
      </reaction>
      <reaction id="mwdd66ad22_958d_42c9_93b6_fa5d0ad3890c" reversible="false" fast="false">
        <listOfReactants>
          <speciesReference species="mw8b8295ed_6243_4255_92a3_30cc8f4fe4f8" stoichiometry="1"/>
        </listOfReactants>
        <listOfProducts>
          <speciesReference species="mwd6f82d24_196f_4fba_83cd_1cc237d449aa" stoichiometry="1"/>
          <speciesReference species="mwa49b4e08_22d5_40c0_ab32_cecc4155382c" stoichiometry="1"/>
        </listOfProducts>
        <kineticLaw>
          <math xmlns="http://www.w3.org/1998/Math/MathML">
            <apply>
              <times/>
              <ci> mw8624f7ff_8685_4312_a7d5_69e6dd6bcbb3 </ci>
              <ci> mw8b8295ed_6243_4255_92a3_30cc8f4fe4f8 </ci>
            </apply>
          </math>
        </kineticLaw>
      </reaction>
      <reaction id="mw783069da_12c2_447d_b16c_2a9cb1bc552f" reversible="true" fast="false">
        <listOfReactants>
          <speciesReference species="mw04544775_633d_45db_95e5_f311c59a7566" stoichiometry="1"/>
          <speciesReference species="mw7a68a5a2_4ac4_43a5_94ea_f8208c533ceb" stoichiometry="1"/>
        </listOfReactants>
        <listOfProducts>
          <speciesReference species="mwa1c4019f_4958_4424_ad5f_0be8dd3b6d9d" stoichiometry="1"/>
        </listOfProducts>
        <kineticLaw>
          <math xmlns="http://www.w3.org/1998/Math/MathML">
            <apply>
              <minus/>
              <apply>
                <times/>
                <ci> mw8798a4cd_355a_4442_a367_95e4367b79d4 </ci>
                <ci> mw04544775_633d_45db_95e5_f311c59a7566 </ci>
                <ci> mw7a68a5a2_4ac4_43a5_94ea_f8208c533ceb </ci>
              </apply>
              <apply>
                <times/>
                <ci> mw4c466634_bb14_4185_994b_025a20656041 </ci>
                <ci> mwa1c4019f_4958_4424_ad5f_0be8dd3b6d9d </ci>
              </apply>
            </apply>
          </math>
        </kineticLaw>
      </reaction>
      <reaction id="mw5f2a97bd_1160_4adb_b935_638c85eab939" reversible="true" fast="false">
        <listOfReactants>
          <speciesReference species="mwd6f82d24_196f_4fba_83cd_1cc237d449aa" stoichiometry="1"/>
          <speciesReference species="mw04544775_633d_45db_95e5_f311c59a7566" stoichiometry="1"/>
        </listOfReactants>
        <listOfProducts>
          <speciesReference species="mwa53d3237_d430_4a03_ba02_450629ac0f1c" stoichiometry="1"/>
        </listOfProducts>
        <kineticLaw>
          <math xmlns="http://www.w3.org/1998/Math/MathML">
            <apply>
              <minus/>
              <apply>
                <times/>
                <ci> mw8798a4cd_355a_4442_a367_95e4367b79d4 </ci>
                <ci> mwd6f82d24_196f_4fba_83cd_1cc237d449aa </ci>
                <ci> mw04544775_633d_45db_95e5_f311c59a7566 </ci>
              </apply>
              <apply>
                <times/>
                <ci> mwfdc7380e_64b3_4404_9608_26822aec424c </ci>
                <ci> mwa53d3237_d430_4a03_ba02_450629ac0f1c </ci>
              </apply>
            </apply>
          </math>
        </kineticLaw>
      </reaction>
      <reaction id="mw2962fe8c_ead8_425e_9e8e_1abf4115779c" reversible="false" fast="false">
        <notes>
          <body xmlns="http://www.w3.org/1999/xhtml"/>
        </notes>
        <listOfReactants>
          <speciesReference species="mweb7c13b9_4ef6_4b9e_be9a_3e70feb79055" stoichiometry="1"/>
          <speciesReference species="mw48ff2106_0fd8_492e_be6a_7e3994ffb9c0" stoichiometry="1"/>
          <speciesReference species="mwa5443388_3c7a_44fc_ab86_c9faf689e29f" stoichiometry="1"/>
        </listOfReactants>
        <listOfProducts>
          <speciesReference species="mw48ff2106_0fd8_492e_be6a_7e3994ffb9c0" stoichiometry="1"/>
          <speciesReference species="mw76d60bbf_ae26_4325_9c70_2b3779550470" stoichiometry="1"/>
          <speciesReference species="mwa5443388_3c7a_44fc_ab86_c9faf689e29f" stoichiometry="1"/>
        </listOfProducts>
        <kineticLaw>
          <math xmlns="http://www.w3.org/1998/Math/MathML">
            <apply>
              <times/>
              <ci> mw40953a44_6be5_4edc_b920_a0d5d092a82c </ci>
              <ci> mw48ff2106_0fd8_492e_be6a_7e3994ffb9c0 </ci>
              <apply>
                <plus/>
                <cn type="integer"> 2000 </cn>
                <ci> mw76d60bbf_ae26_4325_9c70_2b3779550470 </ci>
              </apply>
              <apply>
                <plus/>
                <ci> mwa5443388_3c7a_44fc_ab86_c9faf689e29f </ci>
                <cn type="integer"> 15000 </cn>
              </apply>
              <ci> mweb7c13b9_4ef6_4b9e_be9a_3e70feb79055 </ci>
            </apply>
          </math>
        </kineticLaw>
      </reaction>
      <reaction id="mw5c336aa0_c229_4ac2_9594_875a68e51591" reversible="false" fast="false">
        <listOfReactants>
          <speciesReference species="mwffc93595_7e07_449d_b428_784fb5c08071" stoichiometry="1"/>
          <speciesReference species="mw74cd2769_73fe_490b_95ae_6bbc09e50daa" stoichiometry="1"/>
          <speciesReference species="mw2fc36aa6_8f6c_4f17_ae0d_8dde849fe805" stoichiometry="1"/>
          <speciesReference species="mw2994adbe_de60_4946_80ed_b96532c4d657" stoichiometry="1"/>
          <speciesReference species="mw05b82642_4495_4e72_945e_5ff58395d182" stoichiometry="1"/>
          <speciesReference species="mw34301bdb_1820_46e1_9065_00e9bfeb6ca8" stoichiometry="1"/>
        </listOfReactants>
        <listOfProducts>
          <speciesReference species="mw14ef2d25_d3e2_47d0_ad02_03455112fdad" stoichiometry="1"/>
          <speciesReference species="mw2994adbe_de60_4946_80ed_b96532c4d657" stoichiometry="1"/>
          <speciesReference species="mwffc93595_7e07_449d_b428_784fb5c08071" stoichiometry="1"/>
          <speciesReference species="mw2fc36aa6_8f6c_4f17_ae0d_8dde849fe805" stoichiometry="1"/>
          <speciesReference species="mw05b82642_4495_4e72_945e_5ff58395d182" stoichiometry="1"/>
          <speciesReference species="mw34301bdb_1820_46e1_9065_00e9bfeb6ca8" stoichiometry="1"/>
        </listOfProducts>
        <kineticLaw>
          <math xmlns="http://www.w3.org/1998/Math/MathML">
            <apply>
              <times/>
              <ci> mw02d39824_62ba_48d1_a740_3e55f6df04ac </ci>
              <apply>
                <plus/>
                <apply>
                  <times/>
                  <ci> mwffc93595_7e07_449d_b428_784fb5c08071 </ci>
                  <ci> mw05b82642_4495_4e72_945e_5ff58395d182 </ci>
                </apply>
                <ci> mw7bbafade_bb34_42bb_8e6c_6759c3b01f3e </ci>
              </apply>
              <apply>
                <power/>
                <apply>
                  <plus/>
                  <ci> mw2fc36aa6_8f6c_4f17_ae0d_8dde849fe805 </ci>
                  <apply>
                    <times/>
                    <cn type="integer"> 2 </cn>
                    <ci> mw2994adbe_de60_4946_80ed_b96532c4d657 </ci>
                  </apply>
                </apply>
                <cn type="integer"> 2 </cn>
              </apply>
              <apply>
                <minus/>
                <cn> 1.2 </cn>
                <apply>
                  <divide/>
                  <apply>
                    <power/>
                    <ci> mw34301bdb_1820_46e1_9065_00e9bfeb6ca8 </ci>
                    <cn type="integer"> 2 </cn>
                  </apply>
                  <apply>
                    <plus/>
                    <apply>
                      <power/>
                      <ci> mw34301bdb_1820_46e1_9065_00e9bfeb6ca8 </ci>
                      <cn type="integer"> 2 </cn>
                    </apply>
                    <ci> mwb696407f_91b1_41da_bbdc_30b4f580fca5 </ci>
                  </apply>
                </apply>
              </apply>
              <ci> mw74cd2769_73fe_490b_95ae_6bbc09e50daa </ci>
            </apply>
          </math>
        </kineticLaw>
      </reaction>
      <reaction id="mwa3f916dd_21e6_42f3_a1cb_c6b716ff760e" reversible="false" fast="false">
        <notes>
          <body xmlns="http://www.w3.org/1999/xhtml"/>
        </notes>
        <listOfReactants>
          <speciesReference species="mw05981b43_49e8_4123_b57b_27123f789301" stoichiometry="1"/>
          <speciesReference species="mw872ef405_fe92_4e36_92ac_a6f10dc149c6" stoichiometry="1"/>
        </listOfReactants>
        <listOfProducts>
          <speciesReference species="mw872ef405_fe92_4e36_92ac_a6f10dc149c6" stoichiometry="1"/>
          <speciesReference species="mwd564b5a3_92a0_4021_84a0_fcb71a2af442" stoichiometry="1"/>
        </listOfProducts>
        <kineticLaw>
          <math xmlns="http://www.w3.org/1998/Math/MathML">
            <apply>
              <times/>
              <ci> mw5aea8d6a_b0c9_4148_80e1_d2d9863af7e8 </ci>
              <apply>
                <power/>
                <ci> mw872ef405_fe92_4e36_92ac_a6f10dc149c6 </ci>
                <cn type="integer"> 2 </cn>
              </apply>
              <ci> mw05981b43_49e8_4123_b57b_27123f789301 </ci>
            </apply>
          </math>
        </kineticLaw>
      </reaction>
      <reaction id="mwead665ba_f4b2_4bd7_b815_55a5e78e3ed1" reversible="false" fast="false">
        <listOfReactants>
          <speciesReference species="mw0c1ed3f0_a4f5_40aa_82db_5a95501a6118" stoichiometry="1"/>
          <speciesReference species="mwea9b4f6d_b832_46ad_976b_5c52ebdbdfb9" stoichiometry="1"/>
        </listOfReactants>
        <listOfProducts>
          <speciesReference species="mw0c1ed3f0_a4f5_40aa_82db_5a95501a6118" stoichiometry="1"/>
          <speciesReference species="mwbc923fc5_84fc_4a95_8fd6_b8657e0c01c8" stoichiometry="1"/>
        </listOfProducts>
        <kineticLaw>
          <math xmlns="http://www.w3.org/1998/Math/MathML">
            <apply>
              <times/>
              <ci> mw1e1b2335_863b_488b_8f42_5add5fe95d70 </ci>
              <apply>
                <power/>
                <ci> mw0c1ed3f0_a4f5_40aa_82db_5a95501a6118 </ci>
                <cn type="integer"> 2 </cn>
              </apply>
              <ci> mwea9b4f6d_b832_46ad_976b_5c52ebdbdfb9 </ci>
            </apply>
          </math>
        </kineticLaw>
      </reaction>
      <reaction id="mw90db6413_b005_4357_aa84_d725b45dd993" reversible="false" fast="false">
        <notes>
          <body xmlns="http://www.w3.org/1999/xhtml"/>
        </notes>
        <listOfReactants>
          <speciesReference species="mw828c9d8d_e586_426f_8f9e_7b87f3613cc2" stoichiometry="1"/>
          <speciesReference species="mw872ef405_fe92_4e36_92ac_a6f10dc149c6" stoichiometry="1"/>
        </listOfReactants>
        <listOfProducts>
          <speciesReference species="mwbac8d043_32c7_4d39_a164_84c42e733bbf" stoichiometry="1"/>
          <speciesReference species="mw872ef405_fe92_4e36_92ac_a6f10dc149c6" stoichiometry="1"/>
        </listOfProducts>
        <kineticLaw>
          <math xmlns="http://www.w3.org/1998/Math/MathML">
            <apply>
              <times/>
              <ci> mw8c3110ef_1a39_4ddb_be2e_ad4452e2d8c8 </ci>
              <apply>
                <minus/>
                <cn type="integer"> 1 </cn>
                <apply>
                  <divide/>
                  <apply>
                    <power/>
                    <ci> mw872ef405_fe92_4e36_92ac_a6f10dc149c6 </ci>
                    <cn type="integer"> 2 </cn>
                  </apply>
                  <apply>
                    <plus/>
                    <apply>
                      <power/>
                      <ci> mw872ef405_fe92_4e36_92ac_a6f10dc149c6 </ci>
                      <cn type="integer"> 2 </cn>
                    </apply>
                    <ci> mw4974beae_a732_492d_8d45_8de7bfc2f04d </ci>
                  </apply>
                </apply>
              </apply>
              <ci> mw828c9d8d_e586_426f_8f9e_7b87f3613cc2 </ci>
            </apply>
          </math>
        </kineticLaw>
      </reaction>
      <reaction id="mwb2ee0c30_b5ba_4737_a6a6_dcc323f27ab5" reversible="false" fast="false">
        <listOfReactants>
          <speciesReference species="mw48fb08c8_269a_4a71_bc8c_d1abaa411d09" stoichiometry="1"/>
        </listOfReactants>
        <listOfProducts>
          <speciesReference species="mw8e22b66a_ec45_4574_8416_4c981673bd17" stoichiometry="1"/>
          <speciesReference species="mw48fb08c8_269a_4a71_bc8c_d1abaa411d09" stoichiometry="1"/>
        </listOfProducts>
        <kineticLaw>
          <math xmlns="http://www.w3.org/1998/Math/MathML">
            <apply>
              <times/>
              <ci> mwb79e3e28_25d4_4ce4_92be_ec33945061e9 </ci>
              <ci> mw48fb08c8_269a_4a71_bc8c_d1abaa411d09 </ci>
            </apply>
          </math>
        </kineticLaw>
      </reaction>
      <reaction id="mw7d9e75b4_5a45_457d_ba63_2743587d5a41" reversible="true" fast="false">
        <listOfReactants>
          <speciesReference species="mw48fb08c8_269a_4a71_bc8c_d1abaa411d09" stoichiometry="1"/>
          <speciesReference species="mwbac8d043_32c7_4d39_a164_84c42e733bbf" stoichiometry="1"/>
        </listOfReactants>
        <listOfProducts>
          <speciesReference species="mw6018b9ab_2f00_4885_8fe3_95e6fa960cbe" stoichiometry="1"/>
        </listOfProducts>
        <kineticLaw>
          <math xmlns="http://www.w3.org/1998/Math/MathML">
            <apply>
              <minus/>
              <apply>
                <times/>
                <ci> mw46d05e78_06de_4c2d_9bcd_a1bad10fd683 </ci>
                <ci> mw48fb08c8_269a_4a71_bc8c_d1abaa411d09 </ci>
                <ci> mwbac8d043_32c7_4d39_a164_84c42e733bbf </ci>
              </apply>
              <apply>
                <times/>
                <ci> mwd774461e_fed7_4d98_82a5_f420623aa48d </ci>
                <ci> mw6018b9ab_2f00_4885_8fe3_95e6fa960cbe </ci>
              </apply>
            </apply>
          </math>
        </kineticLaw>
      </reaction>
      <reaction id="mwe44ae2d4_e124_46c7_a3f8_066bcab8efd0" reversible="false" fast="false">
        <listOfReactants>
          <speciesReference species="mw6018b9ab_2f00_4885_8fe3_95e6fa960cbe" stoichiometry="1"/>
        </listOfReactants>
        <listOfProducts>
          <speciesReference species="mwbac8d043_32c7_4d39_a164_84c42e733bbf" stoichiometry="1"/>
          <speciesReference species="mw656325f4_4a29_442d_a39c_f82d46d0ef79" stoichiometry="1"/>
        </listOfProducts>
        <kineticLaw>
          <math xmlns="http://www.w3.org/1998/Math/MathML">
            <apply>
              <times/>
              <ci> mw94cd52e2_b232_4100_9c28_db427f76bd5f </ci>
              <ci> mw6018b9ab_2f00_4885_8fe3_95e6fa960cbe </ci>
            </apply>
          </math>
        </kineticLaw>
      </reaction>
      <reaction id="mwe877ee18_7889_4587_bd81_abf7753c45fa" reversible="false" fast="false">
        <listOfReactants>
          <speciesReference species="mw820db4c8_dc1e_4893_8541_f53a1ce15cbe" stoichiometry="1"/>
          <speciesReference species="mw0c1ed3f0_a4f5_40aa_82db_5a95501a6118" stoichiometry="1"/>
          <speciesReference species="mwffc93595_7e07_449d_b428_784fb5c08071" stoichiometry="1"/>
        </listOfReactants>
        <listOfProducts>
          <speciesReference species="mw872ef405_fe92_4e36_92ac_a6f10dc149c6" stoichiometry="1"/>
          <speciesReference species="mw0c1ed3f0_a4f5_40aa_82db_5a95501a6118" stoichiometry="1"/>
          <speciesReference species="mwffc93595_7e07_449d_b428_784fb5c08071" stoichiometry="1"/>
        </listOfProducts>
        <kineticLaw>
          <math xmlns="http://www.w3.org/1998/Math/MathML">
            <apply>
              <times/>
              <apply>
                <divide/>
                <apply>
                  <times/>
                  <ci> mw6bc3f2bf_b269_4a25_913f_401a1a1ac0d2 </ci>
                  <apply>
                    <divide/>
                    <apply>
                      <plus/>
                      <ci> mw0c1ed3f0_a4f5_40aa_82db_5a95501a6118 </ci>
                      <ci> mw4be5ea91_7821_4c56_bc33_32d7f3557b2b </ci>
                    </apply>
                    <ci> mwffc93595_7e07_449d_b428_784fb5c08071 </ci>
                  </apply>
                </apply>
                <apply>
                  <plus/>
                  <apply>
                    <divide/>
                    <apply>
                      <plus/>
                      <ci> mw0c1ed3f0_a4f5_40aa_82db_5a95501a6118 </ci>
                      <ci> mw4be5ea91_7821_4c56_bc33_32d7f3557b2b </ci>
                    </apply>
                    <ci> mwffc93595_7e07_449d_b428_784fb5c08071 </ci>
                  </apply>
                  <ci> mwb5021ac1_ffda_4d42_93fb_09aff9a65ee2 </ci>
                </apply>
              </apply>
              <ci> mw820db4c8_dc1e_4893_8541_f53a1ce15cbe </ci>
            </apply>
          </math>
        </kineticLaw>
      </reaction>
      <reaction id="mwc6760a7b_d990_438d_baaf_27df4e6dd327" reversible="false" fast="false">
        <listOfReactants>
          <speciesReference species="mwd720b262_a19d_450b_b7dd_1d1d883f1d77" stoichiometry="1"/>
          <speciesReference species="mw2fc36aa6_8f6c_4f17_ae0d_8dde849fe805" stoichiometry="1"/>
          <speciesReference species="mw872ef405_fe92_4e36_92ac_a6f10dc149c6" stoichiometry="1"/>
          <speciesReference species="mwa5443388_3c7a_44fc_ab86_c9faf689e29f" stoichiometry="1"/>
        </listOfReactants>
        <listOfProducts>
          <speciesReference species="mw2fc36aa6_8f6c_4f17_ae0d_8dde849fe805" stoichiometry="1"/>
          <speciesReference species="mw872ef405_fe92_4e36_92ac_a6f10dc149c6" stoichiometry="1"/>
          <speciesReference species="mw90356b4b_3946_447c_b471_d2a0f74b3519" stoichiometry="1"/>
          <speciesReference species="mwa5443388_3c7a_44fc_ab86_c9faf689e29f" stoichiometry="1"/>
        </listOfProducts>
        <kineticLaw>
          <math xmlns="http://www.w3.org/1998/Math/MathML">
            <apply>
              <times/>
              <ci> mw851eeb6e_9eaf_452b_9d45_5346fea0de3b </ci>
              <apply>
                <plus/>
                <cn> 0.02 </cn>
                <apply>
                  <divide/>
                  <ci> mw2fc36aa6_8f6c_4f17_ae0d_8dde849fe805 </ci>
                  <apply>
                    <plus/>
                    <ci> mw2fc36aa6_8f6c_4f17_ae0d_8dde849fe805 </ci>
                    <ci> mwae1afd96_868f_433b_a006_57d53403a3da </ci>
                  </apply>
                </apply>
              </apply>
              <apply>
                <divide/>
                <ci> mw872ef405_fe92_4e36_92ac_a6f10dc149c6 </ci>
                <apply>
                  <plus/>
                  <ci> mw872ef405_fe92_4e36_92ac_a6f10dc149c6 </ci>
                  <ci> mwd52dc22d_fdf8_4e6d_9ae3_4e6e2b885717 </ci>
                </apply>
              </apply>
              <apply>
                <plus/>
                <ci> mwa5443388_3c7a_44fc_ab86_c9faf689e29f </ci>
                <cn type="integer"> 15000 </cn>
              </apply>
            </apply>
          </math>
        </kineticLaw>
      </reaction>
      <reaction id="mw5c7e3407_da02_4556_b127_eecc79dcb568" reversible="false" fast="false">
        <listOfReactants>
          <speciesReference species="mw3ecb94db_e044_4711_a18f_d3d5983a7537" stoichiometry="1"/>
          <speciesReference species="mw34301bdb_1820_46e1_9065_00e9bfeb6ca8" stoichiometry="1"/>
          <speciesReference species="mwcc07ef6c_99d2_4462_b437_0f7e8d308078" stoichiometry="1"/>
        </listOfReactants>
        <listOfProducts>
          <speciesReference species="mw5d5cdcbc_858c_43a2_9d7d_6a09060a820b" stoichiometry="1"/>
          <speciesReference species="mw34301bdb_1820_46e1_9065_00e9bfeb6ca8" stoichiometry="1"/>
          <speciesReference species="mwcc07ef6c_99d2_4462_b437_0f7e8d308078" stoichiometry="1"/>
        </listOfProducts>
        <kineticLaw>
          <math xmlns="http://www.w3.org/1998/Math/MathML">
            <apply>
              <times/>
              <ci> mw07e3e9ec_d6e1_4605_a6b8_178f1b22e74d </ci>
              <apply>
                <plus/>
                <ci> mw34301bdb_1820_46e1_9065_00e9bfeb6ca8 </ci>
                <ci> mw76612e3e_7288_4dc9_bdbf_0c6fb560cd31 </ci>
              </apply>
              <apply>
                <minus/>
                <cn> 1.4 </cn>
                <apply>
                  <divide/>
                  <ci> mwcc07ef6c_99d2_4462_b437_0f7e8d308078 </ci>
                  <apply>
                    <plus/>
                    <ci> mwcc07ef6c_99d2_4462_b437_0f7e8d308078 </ci>
                    <ci> mw7e518235_fca6_496d_a377_4d3b70ebe91c </ci>
                  </apply>
                </apply>
              </apply>
              <ci> mw3ecb94db_e044_4711_a18f_d3d5983a7537 </ci>
            </apply>
          </math>
        </kineticLaw>
      </reaction>
      <reaction id="mw831fa96c_b6ca_498c_a04b_13f697827010" reversible="false" fast="false">
        <listOfReactants>
          <speciesReference species="mw98f56241_b889_45bd_bc4f_9d9829e6a323" stoichiometry="1"/>
          <speciesReference species="mw9fc4097e_0f6a_499e_881c_cc0ad8b06ecb" stoichiometry="1"/>
        </listOfReactants>
        <listOfProducts>
          <speciesReference species="mwf3e3699c_f76d_4882_8dbb_297db3d93c0e" stoichiometry="1"/>
          <speciesReference species="mw9fc4097e_0f6a_499e_881c_cc0ad8b06ecb" stoichiometry="1"/>
        </listOfProducts>
        <kineticLaw>
          <math xmlns="http://www.w3.org/1998/Math/MathML">
            <apply>
              <times/>
              <ci> mw98f56241_b889_45bd_bc4f_9d9829e6a323 </ci>
              <ci> mwe729d4af_b588_4dea_bf5c_addec24347a8 </ci>
              <apply>
                <divide/>
                <ci> mw9fc4097e_0f6a_499e_881c_cc0ad8b06ecb </ci>
                <apply>
                  <plus/>
                  <ci> mw9fc4097e_0f6a_499e_881c_cc0ad8b06ecb </ci>
                  <ci> mw58845ef9_65d7_464b_8bc4_36b1760c5049 </ci>
                </apply>
              </apply>
            </apply>
          </math>
        </kineticLaw>
      </reaction>
      <reaction id="mw5a60c57e_851d_4cab_9c41_7e09cc10b027" reversible="false" fast="false">
        <notes>
          <body xmlns="http://www.w3.org/1999/xhtml"/>
        </notes>
        <listOfReactants>
          <speciesReference species="mw66be7792_a364_4519_8940_44e7963d8fab" stoichiometry="1"/>
          <speciesReference species="mwffc93595_7e07_449d_b428_784fb5c08071" stoichiometry="1"/>
        </listOfReactants>
        <listOfProducts>
          <speciesReference species="mw8d031eab_429a_4b63_9d7f_d5f992fb040c" stoichiometry="1"/>
          <speciesReference species="mwffc93595_7e07_449d_b428_784fb5c08071" stoichiometry="1"/>
        </listOfProducts>
        <kineticLaw>
          <math xmlns="http://www.w3.org/1998/Math/MathML">
            <apply>
              <times/>
              <apply>
                <divide/>
                <apply>
                  <times/>
                  <ci> mw65145e73_17a6_45c0_a89b_237e576b9d51 </ci>
                  <ci> mwffc93595_7e07_449d_b428_784fb5c08071 </ci>
                </apply>
                <apply>
                  <plus/>
                  <ci> mwffc93595_7e07_449d_b428_784fb5c08071 </ci>
                  <ci> mwedfb49d5_4f56_4d5e_b64a_19c9d5911ef3 </ci>
                </apply>
              </apply>
              <ci> mw66be7792_a364_4519_8940_44e7963d8fab </ci>
            </apply>
          </math>
        </kineticLaw>
      </reaction>
      <reaction id="mw94cdaa98_164e_4d6a_92ce_1d341cb3db0c" reversible="false" fast="false">
        <listOfReactants>
          <speciesReference species="mw8d031eab_429a_4b63_9d7f_d5f992fb040c" stoichiometry="1"/>
          <speciesReference species="mw48ff2106_0fd8_492e_be6a_7e3994ffb9c0" stoichiometry="1"/>
        </listOfReactants>
        <listOfProducts>
          <speciesReference species="mw9fc4097e_0f6a_499e_881c_cc0ad8b06ecb" stoichiometry="1"/>
          <speciesReference species="mw48ff2106_0fd8_492e_be6a_7e3994ffb9c0" stoichiometry="1"/>
        </listOfProducts>
        <kineticLaw>
          <math xmlns="http://www.w3.org/1998/Math/MathML">
            <apply>
              <divide/>
              <apply>
                <times/>
                <ci> mw1467f56a_a072_4061_b6d5_777143bd473f </ci>
                <ci> mw8d031eab_429a_4b63_9d7f_d5f992fb040c </ci>
                <ci> mw48ff2106_0fd8_492e_be6a_7e3994ffb9c0 </ci>
              </apply>
              <apply>
                <plus/>
                <ci> mw48ff2106_0fd8_492e_be6a_7e3994ffb9c0 </ci>
                <ci> mw92a4ec44_c84b_4914_bd63_6211d752783b </ci>
              </apply>
            </apply>
          </math>
        </kineticLaw>
      </reaction>
      <reaction id="mw849fb698_4399_4c0d_adfb_2441bec3c67d" reversible="true" fast="false">
        <listOfReactants>
          <speciesReference species="mwf3e3699c_f76d_4882_8dbb_297db3d93c0e" stoichiometry="1"/>
        </listOfReactants>
        <listOfProducts>
          <speciesReference species="mwca067e7b_73db_4dfd_936f_68a72e489222" stoichiometry="1"/>
        </listOfProducts>
        <kineticLaw>
          <math xmlns="http://www.w3.org/1998/Math/MathML">
            <apply>
              <minus/>
              <apply>
                <times/>
                <ci> mwb962cd27_2cda_495b_903d_8a8611c4c87c </ci>
                <ci> mwf3e3699c_f76d_4882_8dbb_297db3d93c0e </ci>
              </apply>
              <apply>
                <times/>
                <ci> mwf8d7646b_7dcd_4eb5_9fce_4743714a1dbb </ci>
                <ci> mwca067e7b_73db_4dfd_936f_68a72e489222 </ci>
              </apply>
            </apply>
          </math>
        </kineticLaw>
      </reaction>
      <reaction id="mw298e7f72_8d0d_48d7_b5eb_1b09793193a4" reversible="true" fast="false">
        <listOfReactants>
          <speciesReference species="mw5d5cdcbc_858c_43a2_9d7d_6a09060a820b" stoichiometry="1"/>
        </listOfReactants>
        <listOfProducts>
          <speciesReference species="mwa1aefb83_557b_4625_8267_ef9d230ea25e" stoichiometry="1"/>
        </listOfProducts>
        <kineticLaw>
          <math xmlns="http://www.w3.org/1998/Math/MathML">
            <apply>
              <minus/>
              <apply>
                <times/>
                <ci> mwb962cd27_2cda_495b_903d_8a8611c4c87c </ci>
                <ci> mw5d5cdcbc_858c_43a2_9d7d_6a09060a820b </ci>
              </apply>
              <apply>
                <times/>
                <ci> mwf8d7646b_7dcd_4eb5_9fce_4743714a1dbb </ci>
                <ci> mwa1aefb83_557b_4625_8267_ef9d230ea25e </ci>
              </apply>
            </apply>
          </math>
        </kineticLaw>
      </reaction>
      <reaction id="mw14691a4e_b829_4525_8ae4_b1d2905316a8" reversible="true" fast="false">
        <listOfReactants>
          <speciesReference species="mwca067e7b_73db_4dfd_936f_68a72e489222" stoichiometry="1"/>
          <speciesReference species="mw582b0563_fb58_4bd4_8cf9_9c36adb69bde" stoichiometry="1"/>
        </listOfReactants>
        <listOfProducts>
          <speciesReference species="mw2994adbe_de60_4946_80ed_b96532c4d657" stoichiometry="1"/>
        </listOfProducts>
        <kineticLaw>
          <math xmlns="http://www.w3.org/1998/Math/MathML">
            <apply>
              <minus/>
              <apply>
                <times/>
                <ci> mwcdf65344_dc00_41df_ba0b_8b8a3f947f35 </ci>
                <ci> mwca067e7b_73db_4dfd_936f_68a72e489222 </ci>
                <ci> mw582b0563_fb58_4bd4_8cf9_9c36adb69bde </ci>
              </apply>
              <apply>
                <times/>
                <ci> mwddb5cd58_e81e_47e1_8954_095c0cf0716b </ci>
                <ci> mw2994adbe_de60_4946_80ed_b96532c4d657 </ci>
              </apply>
            </apply>
          </math>
        </kineticLaw>
      </reaction>
      <reaction id="mw5a5502bc_f595_4eb0_97fe_b54399281763" reversible="true" fast="false">
        <listOfReactants>
          <speciesReference species="mwa1aefb83_557b_4625_8267_ef9d230ea25e" stoichiometry="1"/>
          <speciesReference species="mw582b0563_fb58_4bd4_8cf9_9c36adb69bde" stoichiometry="1"/>
        </listOfReactants>
        <listOfProducts>
          <speciesReference species="mw2fc36aa6_8f6c_4f17_ae0d_8dde849fe805" stoichiometry="1"/>
        </listOfProducts>
        <kineticLaw>
          <math xmlns="http://www.w3.org/1998/Math/MathML">
            <apply>
              <minus/>
              <apply>
                <times/>
                <ci> mwcdf65344_dc00_41df_ba0b_8b8a3f947f35 </ci>
                <ci> mwa1aefb83_557b_4625_8267_ef9d230ea25e </ci>
                <ci> mw582b0563_fb58_4bd4_8cf9_9c36adb69bde </ci>
              </apply>
              <apply>
                <times/>
                <ci> mwddb5cd58_e81e_47e1_8954_095c0cf0716b </ci>
                <ci> mw2fc36aa6_8f6c_4f17_ae0d_8dde849fe805 </ci>
              </apply>
            </apply>
          </math>
        </kineticLaw>
      </reaction>
      <reaction id="mwdcce89f4_fc19_4512_942b_cec59b03ed8b" reversible="true" fast="false">
        <listOfReactants>
          <speciesReference species="mwa02998f8_9163_4cac_b37c_ee73ed7dc881" stoichiometry="1"/>
          <speciesReference species="mwd557408e_6858_41a1_94df_7dc44c11d7f4" stoichiometry="1"/>
        </listOfReactants>
        <listOfProducts>
          <speciesReference species="mw22ef6c97_c3d3_4a15_a4db_fd7f6ee0ce5d" stoichiometry="1"/>
        </listOfProducts>
        <kineticLaw>
          <math xmlns="http://www.w3.org/1998/Math/MathML">
            <apply>
              <minus/>
              <apply>
                <times/>
                <ci> mw68122b39_ebc6_4f99_815f_beed540539bd </ci>
                <ci> mwa02998f8_9163_4cac_b37c_ee73ed7dc881 </ci>
                <ci> mwd557408e_6858_41a1_94df_7dc44c11d7f4 </ci>
              </apply>
              <apply>
                <times/>
                <ci> mw54727efe_fad5_47bb_a665_66b68b1e8886 </ci>
                <ci> mw22ef6c97_c3d3_4a15_a4db_fd7f6ee0ce5d </ci>
              </apply>
            </apply>
          </math>
        </kineticLaw>
      </reaction>
      <reaction id="mwedc437ca_710d_4b56_bf9a_f3108163c21e" reversible="false" fast="false">
        <listOfReactants>
          <speciesReference species="mw22ef6c97_c3d3_4a15_a4db_fd7f6ee0ce5d" stoichiometry="1"/>
          <speciesReference species="mw5d5cdcbc_858c_43a2_9d7d_6a09060a820b" stoichiometry="1"/>
        </listOfReactants>
        <listOfProducts>
          <speciesReference species="mw65677f28_24ca_403d_a2d1_2d326352b9c9" stoichiometry="1"/>
          <speciesReference species="mwd557408e_6858_41a1_94df_7dc44c11d7f4" stoichiometry="1"/>
        </listOfProducts>
        <kineticLaw>
          <math xmlns="http://www.w3.org/1998/Math/MathML">
            <apply>
              <times/>
              <ci> mw3ef05e1b_0f5f_4931_a35a_c52fbda75e33 </ci>
              <ci> mw22ef6c97_c3d3_4a15_a4db_fd7f6ee0ce5d </ci>
              <ci> mw5d5cdcbc_858c_43a2_9d7d_6a09060a820b </ci>
            </apply>
          </math>
        </kineticLaw>
      </reaction>
      <reaction id="mw2f0c0f6a_ab92_4bfb_a8e3_417ec1052439" reversible="false" fast="false">
        <listOfReactants>
          <speciesReference species="mwf3e3699c_f76d_4882_8dbb_297db3d93c0e" stoichiometry="1"/>
          <speciesReference species="mw22ef6c97_c3d3_4a15_a4db_fd7f6ee0ce5d" stoichiometry="1"/>
        </listOfReactants>
        <listOfProducts>
          <speciesReference species="mw19013081_511f_4f8e_ad1b_878d78e8d959" stoichiometry="1"/>
          <speciesReference species="mwd557408e_6858_41a1_94df_7dc44c11d7f4" stoichiometry="1"/>
        </listOfProducts>
        <kineticLaw>
          <math xmlns="http://www.w3.org/1998/Math/MathML">
            <apply>
              <times/>
              <ci> mwab014bee_5a05_49dd_b494_b65fcd9a66e6 </ci>
              <ci> mwf3e3699c_f76d_4882_8dbb_297db3d93c0e </ci>
              <ci> mw22ef6c97_c3d3_4a15_a4db_fd7f6ee0ce5d </ci>
            </apply>
          </math>
        </kineticLaw>
      </reaction>
      <reaction id="mwd949c6f8_34b7_4e92_a375_2a45ec675fc0" reversible="false" fast="false">
        <listOfReactants>
          <speciesReference species="mw65677f28_24ca_403d_a2d1_2d326352b9c9" stoichiometry="1"/>
        </listOfReactants>
        <listOfProducts>
          <speciesReference species="mw656325f4_4a29_442d_a39c_f82d46d0ef79" stoichiometry="1"/>
        </listOfProducts>
        <kineticLaw>
          <math xmlns="http://www.w3.org/1998/Math/MathML">
            <apply>
              <times/>
              <ci> mw86d5fed3_d33f_425e_8cbb_f95f0d44d9a3 </ci>
              <ci> mw65677f28_24ca_403d_a2d1_2d326352b9c9 </ci>
            </apply>
          </math>
        </kineticLaw>
      </reaction>
      <reaction id="mw980d4663_6a60_4e9b_a91a_8e18f639fe7b" reversible="false" fast="false">
        <listOfReactants>
          <speciesReference species="mwa49b4e08_22d5_40c0_ab32_cecc4155382c" stoichiometry="1"/>
        </listOfReactants>
        <listOfProducts>
          <speciesReference species="mwa10ffd49_b456_4af4_bd06_a888246ce9f4" stoichiometry="1"/>
          <speciesReference species="mw656325f4_4a29_442d_a39c_f82d46d0ef79" stoichiometry="1"/>
        </listOfProducts>
        <kineticLaw>
          <math xmlns="http://www.w3.org/1998/Math/MathML">
            <apply>
              <times/>
              <ci> mw5f06044e_df9c_4b1d_bc2b_b7b2b261b50a </ci>
              <ci> mwa49b4e08_22d5_40c0_ab32_cecc4155382c </ci>
            </apply>
          </math>
        </kineticLaw>
      </reaction>
      <reaction id="mw21352446_92a7_4873_908c_20b71e8e414e" reversible="false" fast="false">
        <listOfReactants>
          <speciesReference species="mwc35edeaf_d8e4_4c0d_bea9_e14bcac4fdcb" stoichiometry="1"/>
        </listOfReactants>
        <listOfProducts>
          <speciesReference species="mwc2353fdb_c1ea_4d71_8990_4c29e68a1adc" stoichiometry="1"/>
          <speciesReference species="mwc35edeaf_d8e4_4c0d_bea9_e14bcac4fdcb" stoichiometry="1"/>
        </listOfProducts>
        <kineticLaw>
          <math xmlns="http://www.w3.org/1998/Math/MathML">
            <apply>
              <times/>
              <ci> mw86768995_ca64_426f_836a_0535c5f0fbf6 </ci>
              <ci> mwc35edeaf_d8e4_4c0d_bea9_e14bcac4fdcb </ci>
            </apply>
          </math>
        </kineticLaw>
      </reaction>
      <reaction id="mw09040dee_a747_4ef0_961e_fead266845bf" reversible="true" fast="false">
        <listOfReactants>
          <speciesReference species="mwcc07ef6c_99d2_4462_b437_0f7e8d308078" stoichiometry="1"/>
          <speciesReference species="mwc35edeaf_d8e4_4c0d_bea9_e14bcac4fdcb" stoichiometry="1"/>
        </listOfReactants>
        <listOfProducts>
          <speciesReference species="mwdf5d2fab_c72b_4335_a90e_029b692ea271" stoichiometry="1"/>
        </listOfProducts>
        <kineticLaw>
          <math xmlns="http://www.w3.org/1998/Math/MathML">
            <apply>
              <minus/>
              <apply>
                <times/>
                <ci> mw46d05e78_06de_4c2d_9bcd_a1bad10fd683 </ci>
                <ci> mwcc07ef6c_99d2_4462_b437_0f7e8d308078 </ci>
                <ci> mwc35edeaf_d8e4_4c0d_bea9_e14bcac4fdcb </ci>
              </apply>
              <apply>
                <times/>
                <ci> mwd774461e_fed7_4d98_82a5_f420623aa48d </ci>
                <ci> mwdf5d2fab_c72b_4335_a90e_029b692ea271 </ci>
              </apply>
            </apply>
          </math>
        </kineticLaw>
      </reaction>
      <reaction id="mwdcc1135c_5b5b_40fc_832c_8fa6f6e693b6" reversible="false" fast="false">
        <listOfReactants>
          <speciesReference species="mwdf5d2fab_c72b_4335_a90e_029b692ea271" stoichiometry="1"/>
        </listOfReactants>
        <listOfProducts>
          <speciesReference species="mwcc07ef6c_99d2_4462_b437_0f7e8d308078" stoichiometry="1"/>
          <speciesReference species="mw656325f4_4a29_442d_a39c_f82d46d0ef79" stoichiometry="1"/>
        </listOfProducts>
        <kineticLaw>
          <math xmlns="http://www.w3.org/1998/Math/MathML">
            <apply>
              <times/>
              <ci> mw94cd52e2_b232_4100_9c28_db427f76bd5f </ci>
              <ci> mwdf5d2fab_c72b_4335_a90e_029b692ea271 </ci>
            </apply>
          </math>
        </kineticLaw>
      </reaction>
      <reaction id="mw48e39cc9_e965_497c_bdb0_c589a433faa2" reversible="false" fast="false">
        <listOfReactants>
          <speciesReference species="mw2346518c_c9b9_4973_aa22_8c7d07ffeec4" stoichiometry="1"/>
        </listOfReactants>
        <listOfProducts>
          <speciesReference species="mwc35edeaf_d8e4_4c0d_bea9_e14bcac4fdcb" stoichiometry="1"/>
        </listOfProducts>
        <kineticLaw>
          <math xmlns="http://www.w3.org/1998/Math/MathML">
            <apply>
              <times/>
              <ci> mw3fefd5e4_7762_4eef_9f35_d60a05e37c68 </ci>
              <ci> mw2346518c_c9b9_4973_aa22_8c7d07ffeec4 </ci>
            </apply>
          </math>
        </kineticLaw>
      </reaction>
      <reaction id="mw50155bf2_a8d6_44c7_8acd_22ac983e1126" reversible="false" fast="false">
        <listOfReactants>
          <speciesReference species="mwbb9dce86_98a8_47c9_9136_9f711f4f25c3" stoichiometry="1"/>
        </listOfReactants>
        <listOfProducts>
          <speciesReference species="mw48fb08c8_269a_4a71_bc8c_d1abaa411d09" stoichiometry="1"/>
        </listOfProducts>
        <kineticLaw>
          <math xmlns="http://www.w3.org/1998/Math/MathML">
            <apply>
              <times/>
              <ci> mw6f420e0a_5319_4ee9_8577_4f2206e415eb </ci>
              <ci> mwbb9dce86_98a8_47c9_9136_9f711f4f25c3 </ci>
            </apply>
          </math>
        </kineticLaw>
      </reaction>
      <reaction id="mw2ec67d1c_4046_4521_8d78_fb26f5505c10" reversible="false" fast="false">
        <listOfReactants>
          <speciesReference species="mw037dee4f_ddd6_4c6a_80b2_a0d57f75cd51" stoichiometry="1"/>
          <speciesReference species="mw2fc36aa6_8f6c_4f17_ae0d_8dde849fe805" stoichiometry="1"/>
          <speciesReference species="mw2994adbe_de60_4946_80ed_b96532c4d657" stoichiometry="1"/>
          <speciesReference species="mw48ff2106_0fd8_492e_be6a_7e3994ffb9c0" stoichiometry="1"/>
        </listOfReactants>
        <listOfProducts>
          <speciesReference species="mw48ff2106_0fd8_492e_be6a_7e3994ffb9c0" stoichiometry="1"/>
          <speciesReference species="mwbb99b10f_2fdc_4ab3_a166_9c7108e49036" stoichiometry="1"/>
          <speciesReference species="mw2fc36aa6_8f6c_4f17_ae0d_8dde849fe805" stoichiometry="1"/>
          <speciesReference species="mw2994adbe_de60_4946_80ed_b96532c4d657" stoichiometry="1"/>
        </listOfProducts>
        <kineticLaw>
          <math xmlns="http://www.w3.org/1998/Math/MathML">
            <apply>
              <times/>
              <ci> mwa1b9e4a3_3fff_4a71_bf3c_aa9148d467a4 </ci>
              <apply>
                <plus/>
                <apply>
                  <times/>
                  <ci> mw2fc36aa6_8f6c_4f17_ae0d_8dde849fe805 </ci>
                  <ci> mw2994adbe_de60_4946_80ed_b96532c4d657 </ci>
                </apply>
                <ci> mwcb8662ea_1bd7_48ec_bf02_918960b4d151 </ci>
              </apply>
              <apply>
                <plus/>
                <ci> mw48ff2106_0fd8_492e_be6a_7e3994ffb9c0 </ci>
                <ci> mw271895a2_6868_4609_9abf_bd76ec64fab3 </ci>
              </apply>
            </apply>
          </math>
        </kineticLaw>
      </reaction>
      <reaction id="mw6f3b00e1_8782_43bc_a38a_779146cd1282" reversible="false" fast="false">
        <listOfReactants>
          <speciesReference species="mw6f168e79_e787_465f_b452_4cafa4db816a" stoichiometry="1"/>
          <speciesReference species="mw2fc36aa6_8f6c_4f17_ae0d_8dde849fe805" stoichiometry="1"/>
          <speciesReference species="mwffc93595_7e07_449d_b428_784fb5c08071" stoichiometry="1"/>
        </listOfReactants>
        <listOfProducts>
          <speciesReference species="mwa0f496c4_1daa_4a90_9f7f_2b7c554ef001" stoichiometry="1"/>
          <speciesReference species="mw2fc36aa6_8f6c_4f17_ae0d_8dde849fe805" stoichiometry="1"/>
          <speciesReference species="mwffc93595_7e07_449d_b428_784fb5c08071" stoichiometry="1"/>
        </listOfProducts>
        <kineticLaw>
          <math xmlns="http://www.w3.org/1998/Math/MathML">
            <apply>
              <times/>
              <ci> mw8a46bcab_6598_4df8_acd0_5a70a22e7651 </ci>
              <apply>
                <plus/>
                <ci> mw2fc36aa6_8f6c_4f17_ae0d_8dde849fe805 </ci>
                <apply>
                  <times/>
                  <cn> 0.2 </cn>
                  <ci> mw2994adbe_de60_4946_80ed_b96532c4d657 </ci>
                </apply>
              </apply>
              <apply>
                <minus/>
                <cn type="integer"> 1 </cn>
                <apply>
                  <divide/>
                  <ci> mwffc93595_7e07_449d_b428_784fb5c08071 </ci>
                  <apply>
                    <plus/>
                    <ci> mwffc93595_7e07_449d_b428_784fb5c08071 </ci>
                    <ci> mw885d1660_2a29_402a_986a_55ae80eca554 </ci>
                  </apply>
                </apply>
              </apply>
              <ci> mw6f168e79_e787_465f_b452_4cafa4db816a </ci>
            </apply>
          </math>
        </kineticLaw>
      </reaction>
      <reaction id="mw0b15bb78_e0c3_45e6_bda0_6def59c6bfb1" reversible="false" fast="false">
        <listOfReactants>
          <speciesReference species="mw6a14c066_9736_4026_ba58_107010d8a185" stoichiometry="1"/>
          <speciesReference species="mw2fc36aa6_8f6c_4f17_ae0d_8dde849fe805" stoichiometry="1"/>
          <speciesReference species="mw2994adbe_de60_4946_80ed_b96532c4d657" stoichiometry="1"/>
        </listOfReactants>
        <listOfProducts>
          <speciesReference species="mw2994adbe_de60_4946_80ed_b96532c4d657" stoichiometry="1"/>
          <speciesReference species="mw2fc36aa6_8f6c_4f17_ae0d_8dde849fe805" stoichiometry="1"/>
          <speciesReference species="mwf84b6490_e177_4bf2_9829_ee59d3c7277c" stoichiometry="1"/>
        </listOfProducts>
        <kineticLaw>
          <math xmlns="http://www.w3.org/1998/Math/MathML">
            <apply>
              <times/>
              <ci> mw1f0ae6d9_9079_4969_8c4c_732cb96269c4 </ci>
              <apply>
                <plus/>
                <cn> 0.0001 </cn>
                <apply>
                  <divide/>
                  <apply>
                    <times/>
                    <apply>
                      <divide/>
                      <apply>
                        <power/>
                        <ci> mw2fc36aa6_8f6c_4f17_ae0d_8dde849fe805 </ci>
                        <cn type="integer"> 2 </cn>
                      </apply>
                      <apply>
                        <plus/>
                        <apply>
                          <power/>
                          <ci> mw2fc36aa6_8f6c_4f17_ae0d_8dde849fe805 </ci>
                          <cn type="integer"> 2 </cn>
                        </apply>
                        <ci> mw9b75dac8_6578_420e_bb39_7186d8224a6a </ci>
                      </apply>
                    </apply>
                    <apply>
                      <power/>
                      <ci> mw2994adbe_de60_4946_80ed_b96532c4d657 </ci>
                      <cn type="integer"> 2 </cn>
                    </apply>
                  </apply>
                  <apply>
                    <plus/>
                    <apply>
                      <power/>
                      <ci> mw2994adbe_de60_4946_80ed_b96532c4d657 </ci>
                      <cn type="integer"> 2 </cn>
                    </apply>
                    <ci> mw0ac6276f_8d0c_4426_9458_7ca6efc7dca5 </ci>
                  </apply>
                </apply>
              </apply>
              <ci> mw6a14c066_9736_4026_ba58_107010d8a185 </ci>
            </apply>
          </math>
        </kineticLaw>
      </reaction>
      <reaction id="mw59e38c23_40f3_4eb0_bbd7_a8eff0180396" reversible="false" fast="false">
        <listOfReactants>
          <speciesReference species="mwf84b6490_e177_4bf2_9829_ee59d3c7277c" stoichiometry="1"/>
        </listOfReactants>
        <listOfProducts>
          <speciesReference species="mw656325f4_4a29_442d_a39c_f82d46d0ef79" stoichiometry="1"/>
        </listOfProducts>
        <kineticLaw>
          <math xmlns="http://www.w3.org/1998/Math/MathML">
            <apply>
              <times/>
              <ci> mw3ba87737_71d6_48eb_93cd_9a1779a63e66 </ci>
              <ci> mwf84b6490_e177_4bf2_9829_ee59d3c7277c </ci>
            </apply>
          </math>
        </kineticLaw>
      </reaction>
      <reaction id="mwd6bfcc66_8807_434a_9cd7_37114895170c" reversible="false" fast="false">
        <listOfReactants>
          <speciesReference species="mw65677f28_24ca_403d_a2d1_2d326352b9c9" stoichiometry="1"/>
        </listOfReactants>
        <listOfProducts>
          <speciesReference species="mw5d5cdcbc_858c_43a2_9d7d_6a09060a820b" stoichiometry="1"/>
        </listOfProducts>
        <kineticLaw>
          <math xmlns="http://www.w3.org/1998/Math/MathML">
            <apply>
              <times/>
              <ci> mw308690a3_d963_41a2_bd9b_edb9f49ee885 </ci>
              <ci> mw65677f28_24ca_403d_a2d1_2d326352b9c9 </ci>
            </apply>
          </math>
        </kineticLaw>
      </reaction>
      <reaction id="mw33260981_c96b_404f_b742_75e198210f40" reversible="false" fast="false">
        <listOfReactants>
          <speciesReference species="mw19013081_511f_4f8e_ad1b_878d78e8d959" stoichiometry="1"/>
        </listOfReactants>
        <listOfProducts>
          <speciesReference species="mwf3e3699c_f76d_4882_8dbb_297db3d93c0e" stoichiometry="1"/>
        </listOfProducts>
        <kineticLaw>
          <math xmlns="http://www.w3.org/1998/Math/MathML">
            <apply>
              <times/>
              <ci> mw308690a3_d963_41a2_bd9b_edb9f49ee885 </ci>
              <ci> mw19013081_511f_4f8e_ad1b_878d78e8d959 </ci>
            </apply>
          </math>
        </kineticLaw>
      </reaction>
      <reaction id="mwcd160543_0e10_4174_bd46_3c5a7ff8d59f" reversible="false" fast="false">
        <listOfReactants>
          <speciesReference species="mw19013081_511f_4f8e_ad1b_878d78e8d959" stoichiometry="1"/>
        </listOfReactants>
        <listOfProducts>
          <speciesReference species="mw656325f4_4a29_442d_a39c_f82d46d0ef79" stoichiometry="1"/>
        </listOfProducts>
        <kineticLaw>
          <math xmlns="http://www.w3.org/1998/Math/MathML">
            <apply>
              <times/>
              <ci> mw86d5fed3_d33f_425e_8cbb_f95f0d44d9a3 </ci>
              <ci> mw19013081_511f_4f8e_ad1b_878d78e8d959 </ci>
            </apply>
          </math>
        </kineticLaw>
      </reaction>
      <reaction id="mw446c41fa_947a_499c_b6f7_65af23b48a78" reversible="false" fast="false">
        <listOfReactants>
          <speciesReference species="mw548ff798_e5b3_4db6_b841_fe394b135357" stoichiometry="1"/>
          <speciesReference species="mw34301bdb_1820_46e1_9065_00e9bfeb6ca8" stoichiometry="1"/>
          <speciesReference species="mw0c1ed3f0_a4f5_40aa_82db_5a95501a6118" stoichiometry="1"/>
        </listOfReactants>
        <listOfProducts>
          <speciesReference species="mwcc07ef6c_99d2_4462_b437_0f7e8d308078" stoichiometry="1"/>
          <speciesReference species="mw34301bdb_1820_46e1_9065_00e9bfeb6ca8" stoichiometry="1"/>
          <speciesReference species="mw0c1ed3f0_a4f5_40aa_82db_5a95501a6118" stoichiometry="1"/>
        </listOfProducts>
        <kineticLaw>
          <math xmlns="http://www.w3.org/1998/Math/MathML">
            <apply>
              <times/>
              <ci> mw6c88b350_1cea_42bb_9a11_a0fd123c454e </ci>
              <apply>
                <minus/>
                <cn type="integer"> 1 </cn>
                <apply>
                  <divide/>
                  <apply>
                    <times/>
                    <ci> mw34301bdb_1820_46e1_9065_00e9bfeb6ca8 </ci>
                    <apply>
                      <power/>
                      <ci> mw0c1ed3f0_a4f5_40aa_82db_5a95501a6118 </ci>
                      <cn type="integer"> 2 </cn>
                    </apply>
                  </apply>
                  <apply>
                    <plus/>
                    <apply>
                      <times/>
                      <ci> mw34301bdb_1820_46e1_9065_00e9bfeb6ca8 </ci>
                      <apply>
                        <power/>
                        <ci> mw0c1ed3f0_a4f5_40aa_82db_5a95501a6118 </ci>
                        <cn type="integer"> 2 </cn>
                      </apply>
                    </apply>
                    <ci> mw0cc12c35_18da_4dbe_9848_6a16f6a5d72c </ci>
                  </apply>
                </apply>
              </apply>
              <ci> mw548ff798_e5b3_4db6_b841_fe394b135357 </ci>
            </apply>
          </math>
        </kineticLaw>
      </reaction>
      <reaction id="mw52aa1dc0_38a0_45c0_a2dd_9c92ec9dfab5" reversible="false" fast="false">
        <listOfReactants>
          <speciesReference species="mw50093a46_6d23_450f_83e9_f32a2d00abb1" stoichiometry="1"/>
        </listOfReactants>
        <listOfProducts>
          <speciesReference species="mw2c0a72a1_f3a3_46cd_8cbe_275a4cc12dee" stoichiometry="1"/>
        </listOfProducts>
        <kineticLaw>
          <math xmlns="http://www.w3.org/1998/Math/MathML">
            <apply>
              <times/>
              <ci> mw9c95e1ca_2dd0_4326_9804_3d6fe1008c4f </ci>
              <ci> mw50093a46_6d23_450f_83e9_f32a2d00abb1 </ci>
            </apply>
          </math>
        </kineticLaw>
      </reaction>
      <reaction id="mwbdfcf4c8_cfaa_460e_92d1_382db8afb431" reversible="false" fast="false">
        <listOfReactants>
          <speciesReference species="mw2c0a72a1_f3a3_46cd_8cbe_275a4cc12dee" stoichiometry="1"/>
        </listOfReactants>
        <listOfProducts>
          <speciesReference species="mw656325f4_4a29_442d_a39c_f82d46d0ef79" stoichiometry="1"/>
        </listOfProducts>
        <kineticLaw>
          <math xmlns="http://www.w3.org/1998/Math/MathML">
            <apply>
              <times/>
              <ci> mwc29df769_ef82_419e_8f41_3be0a0e8936d </ci>
              <ci> mw2c0a72a1_f3a3_46cd_8cbe_275a4cc12dee </ci>
            </apply>
          </math>
        </kineticLaw>
      </reaction>
      <reaction id="mw473d95de_f961_4233_9aa9_0a8cb4ac3190" reversible="false" fast="false">
        <listOfReactants>
          <speciesReference species="mwe84973fc_7abd_4cea_8b0f_dcf130c837ef" stoichiometry="1"/>
        </listOfReactants>
        <listOfProducts>
          <speciesReference species="mw656325f4_4a29_442d_a39c_f82d46d0ef79" stoichiometry="1"/>
          <speciesReference species="mw2c0a72a1_f3a3_46cd_8cbe_275a4cc12dee" stoichiometry="1"/>
        </listOfProducts>
        <kineticLaw>
          <math xmlns="http://www.w3.org/1998/Math/MathML">
            <apply>
              <times/>
              <ci> mw7f342c30_63bd_4da8_9a3e_49e0697a2daf </ci>
              <ci> mwe84973fc_7abd_4cea_8b0f_dcf130c837ef </ci>
            </apply>
          </math>
        </kineticLaw>
      </reaction>
      <reaction id="mw57f7d9d4_d23b_4b51_afa2_742b11c7a617" reversible="false" fast="false">
        <listOfReactants>
          <speciesReference species="mw3bc76e57_acfc_417a_bde1_e738345411ec" stoichiometry="1"/>
        </listOfReactants>
        <listOfProducts>
          <speciesReference species="mw656325f4_4a29_442d_a39c_f82d46d0ef79" stoichiometry="1"/>
          <speciesReference species="mw00f153f1_0e9e_465e_b9b6_02887cb8c475" stoichiometry="1"/>
        </listOfProducts>
        <kineticLaw>
          <math xmlns="http://www.w3.org/1998/Math/MathML">
            <apply>
              <times/>
              <ci> mw7f342c30_63bd_4da8_9a3e_49e0697a2daf </ci>
              <ci> mw3bc76e57_acfc_417a_bde1_e738345411ec </ci>
            </apply>
          </math>
        </kineticLaw>
      </reaction>
      <reaction id="mw29f49fd5_7972_4ee0_a4f0_881e6dc3f08f" reversible="false" fast="false">
        <listOfReactants>
          <speciesReference species="mw05b82642_4495_4e72_945e_5ff58395d182" stoichiometry="1"/>
        </listOfReactants>
        <listOfProducts>
          <speciesReference species="mw656325f4_4a29_442d_a39c_f82d46d0ef79" stoichiometry="1"/>
        </listOfProducts>
        <kineticLaw>
          <math xmlns="http://www.w3.org/1998/Math/MathML">
            <apply>
              <times/>
              <ci> mw302fc511_c52f_465c_a63e_afcfc71fbeea </ci>
              <ci> mw05b82642_4495_4e72_945e_5ff58395d182 </ci>
            </apply>
          </math>
        </kineticLaw>
      </reaction>
      <reaction id="mw9b7f6aa4_dd4e_47f5_a6f4_2a393b2b9332" reversible="false" fast="false">
        <listOfReactants>
          <speciesReference species="mw872ef405_fe92_4e36_92ac_a6f10dc149c6" stoichiometry="1"/>
        </listOfReactants>
        <listOfProducts>
          <speciesReference species="mw656325f4_4a29_442d_a39c_f82d46d0ef79" stoichiometry="1"/>
        </listOfProducts>
        <kineticLaw>
          <math xmlns="http://www.w3.org/1998/Math/MathML">
            <apply>
              <times/>
              <ci> mwca8dc9c0_4d4c_4853_be47_ec3363944f55 </ci>
              <ci> mw872ef405_fe92_4e36_92ac_a6f10dc149c6 </ci>
            </apply>
          </math>
        </kineticLaw>
      </reaction>
      <reaction id="mw4b5efcb3_138d_4cc0_bc42_1b66a2b4e438" reversible="false" fast="false">
        <listOfReactants>
          <speciesReference species="mwedc14d6b_7168_42ca_9cec_9f8f04f9ab1c" stoichiometry="1"/>
        </listOfReactants>
        <listOfProducts>
          <speciesReference species="mw04544775_633d_45db_95e5_f311c59a7566" stoichiometry="1"/>
        </listOfProducts>
        <kineticLaw>
          <math xmlns="http://www.w3.org/1998/Math/MathML">
            <apply>
              <times/>
              <ci> mwce019fd4_81b1_4acd_aa45_bf0bea8f5ff0 </ci>
              <ci> mwedc14d6b_7168_42ca_9cec_9f8f04f9ab1c </ci>
            </apply>
          </math>
        </kineticLaw>
      </reaction>
      <reaction id="mw6a320898_d53d_4dc0_bc4d_2bb2ca73f1fd" reversible="false" fast="false">
        <listOfReactants>
          <speciesReference species="mw04544775_633d_45db_95e5_f311c59a7566" stoichiometry="1"/>
        </listOfReactants>
        <listOfProducts>
          <speciesReference species="mw656325f4_4a29_442d_a39c_f82d46d0ef79" stoichiometry="1"/>
        </listOfProducts>
        <kineticLaw>
          <math xmlns="http://www.w3.org/1998/Math/MathML">
            <apply>
              <times/>
              <ci> mwaf0729c2_d477_409c_94d9_ac00a4e22b71 </ci>
              <ci> mw04544775_633d_45db_95e5_f311c59a7566 </ci>
            </apply>
          </math>
        </kineticLaw>
      </reaction>
      <reaction id="mw3266cfb7_9464_4c03_abb7_91f4392d90b7" reversible="false" fast="false">
        <listOfReactants>
          <speciesReference species="mwc35edeaf_d8e4_4c0d_bea9_e14bcac4fdcb" stoichiometry="1"/>
        </listOfReactants>
        <listOfProducts>
          <speciesReference species="mw656325f4_4a29_442d_a39c_f82d46d0ef79" stoichiometry="1"/>
        </listOfProducts>
        <kineticLaw>
          <math xmlns="http://www.w3.org/1998/Math/MathML">
            <apply>
              <times/>
              <ci> mw1d4d209c_8e8a_406b_b1d4_14bb292db9c5 </ci>
              <ci> mwc35edeaf_d8e4_4c0d_bea9_e14bcac4fdcb </ci>
            </apply>
          </math>
        </kineticLaw>
      </reaction>
      <reaction id="mw38142126_f84d_4b21_adc1_cc2ed8ab0fed" reversible="false" fast="false">
        <listOfReactants>
          <speciesReference species="mwc2353fdb_c1ea_4d71_8990_4c29e68a1adc" stoichiometry="1"/>
        </listOfReactants>
        <listOfProducts>
          <speciesReference species="mw656325f4_4a29_442d_a39c_f82d46d0ef79" stoichiometry="1"/>
        </listOfProducts>
        <kineticLaw>
          <math xmlns="http://www.w3.org/1998/Math/MathML">
            <apply>
              <times/>
              <ci> mwa0aab894_c796_420e_a8b1_93e5e501292f </ci>
              <ci> mwc2353fdb_c1ea_4d71_8990_4c29e68a1adc </ci>
            </apply>
          </math>
        </kineticLaw>
      </reaction>
      <reaction id="mwce878bc8_ccb1_47a6_a6f4_8dbe56985f33" reversible="false" fast="false">
        <listOfReactants>
          <speciesReference species="mwcc07ef6c_99d2_4462_b437_0f7e8d308078" stoichiometry="1"/>
        </listOfReactants>
        <listOfProducts>
          <speciesReference species="mw656325f4_4a29_442d_a39c_f82d46d0ef79" stoichiometry="1"/>
        </listOfProducts>
        <kineticLaw>
          <math xmlns="http://www.w3.org/1998/Math/MathML">
            <apply>
              <times/>
              <ci> mwcbefcbb2_a0d9_4b28_873b_39a04c2730fa </ci>
              <ci> mwcc07ef6c_99d2_4462_b437_0f7e8d308078 </ci>
            </apply>
          </math>
        </kineticLaw>
      </reaction>
      <reaction id="mwf5f023e8_6854_44be_830e_16afa1a229a0" reversible="false" fast="false">
        <listOfReactants>
          <speciesReference species="mw48fb08c8_269a_4a71_bc8c_d1abaa411d09" stoichiometry="1"/>
        </listOfReactants>
        <listOfProducts>
          <speciesReference species="mw656325f4_4a29_442d_a39c_f82d46d0ef79" stoichiometry="1"/>
        </listOfProducts>
        <kineticLaw>
          <math xmlns="http://www.w3.org/1998/Math/MathML">
            <apply>
              <times/>
              <ci> mw1d4d209c_8e8a_406b_b1d4_14bb292db9c5 </ci>
              <ci> mw48fb08c8_269a_4a71_bc8c_d1abaa411d09 </ci>
            </apply>
          </math>
        </kineticLaw>
      </reaction>
      <reaction id="mw951a1694_e485_41c4_a492_1883d38b1fd2" reversible="false" fast="false">
        <listOfReactants>
          <speciesReference species="mwbac8d043_32c7_4d39_a164_84c42e733bbf" stoichiometry="1"/>
        </listOfReactants>
        <listOfProducts>
          <speciesReference species="mw656325f4_4a29_442d_a39c_f82d46d0ef79" stoichiometry="1"/>
        </listOfProducts>
        <kineticLaw>
          <math xmlns="http://www.w3.org/1998/Math/MathML">
            <apply>
              <times/>
              <ci> mw98eaeef1_b21b_4b39_94aa_79ffa6af59df </ci>
              <ci> mwbac8d043_32c7_4d39_a164_84c42e733bbf </ci>
            </apply>
          </math>
        </kineticLaw>
      </reaction>
      <reaction id="mw3e8dbe9a_c7bb_4198_a611_ac51b297e7ae" reversible="false" fast="false">
        <listOfReactants>
          <speciesReference species="mw8e22b66a_ec45_4574_8416_4c981673bd17" stoichiometry="1"/>
        </listOfReactants>
        <listOfProducts>
          <speciesReference species="mw656325f4_4a29_442d_a39c_f82d46d0ef79" stoichiometry="1"/>
        </listOfProducts>
        <kineticLaw>
          <math xmlns="http://www.w3.org/1998/Math/MathML">
            <apply>
              <times/>
              <ci> mwf602d9b2_74f7_499c_bb8f_70178e32454b </ci>
              <ci> mw8e22b66a_ec45_4574_8416_4c981673bd17 </ci>
            </apply>
          </math>
        </kineticLaw>
      </reaction>
      <reaction id="mw547d1785_07b3_4af2_94b7_57d314f9455d" reversible="true" fast="false">
        <listOfReactants>
          <speciesReference species="mwf84b6490_e177_4bf2_9829_ee59d3c7277c" stoichiometry="1"/>
          <speciesReference species="mw3db08aba_6276_4c0f_aa53_458f75e5efb3" stoichiometry="1"/>
        </listOfReactants>
        <listOfProducts>
          <speciesReference species="mwd557408e_6858_41a1_94df_7dc44c11d7f4" stoichiometry="1"/>
          <speciesReference species="mw3db08aba_6276_4c0f_aa53_458f75e5efb3" stoichiometry="1"/>
        </listOfProducts>
        <kineticLaw>
          <math xmlns="http://www.w3.org/1998/Math/MathML">
            <apply>
              <minus/>
              <apply>
                <times/>
                <ci> mwb9672a53_fef0_41b9_9de2_5072ba28d66e </ci>
                <ci> mwf84b6490_e177_4bf2_9829_ee59d3c7277c </ci>
                <ci> mw3db08aba_6276_4c0f_aa53_458f75e5efb3 </ci>
              </apply>
              <apply>
                <times/>
                <ci> mw380f92d5_2a2a_4fcc_8ec8_47930e0ab8f9 </ci>
                <ci> mwd557408e_6858_41a1_94df_7dc44c11d7f4 </ci>
              </apply>
            </apply>
          </math>
        </kineticLaw>
      </reaction>
      <reaction id="mw6c16b95a_39c9_46d0_a43e_a9d1f33aff2b" reversible="false" fast="false">
        <listOfReactants>
          <speciesReference species="mw76d60bbf_ae26_4325_9c70_2b3779550470" stoichiometry="1"/>
        </listOfReactants>
        <listOfProducts>
          <speciesReference species="mw656325f4_4a29_442d_a39c_f82d46d0ef79" stoichiometry="1"/>
        </listOfProducts>
        <kineticLaw>
          <math xmlns="http://www.w3.org/1998/Math/MathML">
            <apply>
              <times/>
              <ci> mw2ae4e633_89c5_4db6_a561_c68994e2f097 </ci>
              <ci> mw76d60bbf_ae26_4325_9c70_2b3779550470 </ci>
            </apply>
          </math>
        </kineticLaw>
      </reaction>
      <reaction id="mwda594590_9b32_45c9_b558_780436c435dd" reversible="false" fast="false">
        <listOfReactants>
          <speciesReference species="mw69c0a8f3_394f_4af8_8bcf_e1d2a482a291" stoichiometry="1"/>
        </listOfReactants>
        <listOfProducts>
          <speciesReference species="mw656325f4_4a29_442d_a39c_f82d46d0ef79" stoichiometry="1"/>
        </listOfProducts>
        <kineticLaw>
          <math xmlns="http://www.w3.org/1998/Math/MathML">
            <apply>
              <times/>
              <ci> mw6fb63054_3c73_4cfd_adbb_1cad46865a0c </ci>
              <ci> mw69c0a8f3_394f_4af8_8bcf_e1d2a482a291 </ci>
            </apply>
          </math>
        </kineticLaw>
      </reaction>
      <reaction id="mw73c3f99b_c732_4158_bee0_2aca7d912024" reversible="false" fast="false">
        <listOfReactants>
          <speciesReference species="mwbc923fc5_84fc_4a95_8fd6_b8657e0c01c8" stoichiometry="1"/>
        </listOfReactants>
        <listOfProducts>
          <speciesReference species="mw656325f4_4a29_442d_a39c_f82d46d0ef79" stoichiometry="1"/>
        </listOfProducts>
        <kineticLaw>
          <math xmlns="http://www.w3.org/1998/Math/MathML">
            <apply>
              <times/>
              <ci> mwded208d5_ec3d_48c6_b0b5_1777238c58eb </ci>
              <ci> mwbc923fc5_84fc_4a95_8fd6_b8657e0c01c8 </ci>
            </apply>
          </math>
        </kineticLaw>
      </reaction>
      <reaction id="mw5fdc21c6_975b_4734_913a_b3583e5f72c7" reversible="false" fast="false">
        <listOfReactants>
          <speciesReference species="mwd564b5a3_92a0_4021_84a0_fcb71a2af442" stoichiometry="1"/>
        </listOfReactants>
        <listOfProducts>
          <speciesReference species="mw656325f4_4a29_442d_a39c_f82d46d0ef79" stoichiometry="1"/>
        </listOfProducts>
        <kineticLaw>
          <math xmlns="http://www.w3.org/1998/Math/MathML">
            <apply>
              <times/>
              <ci> mw04cd4a70_1217_451c_ac49_2ce62267c95d </ci>
              <ci> mwd564b5a3_92a0_4021_84a0_fcb71a2af442 </ci>
            </apply>
          </math>
        </kineticLaw>
      </reaction>
      <reaction id="mw5e8ca400_250c_4c6a_9ebc_1c4fab4d94e6" reversible="false" fast="false">
        <listOfReactants>
          <speciesReference species="mwbb99b10f_2fdc_4ab3_a166_9c7108e49036" stoichiometry="1"/>
        </listOfReactants>
        <listOfProducts>
          <speciesReference species="mw656325f4_4a29_442d_a39c_f82d46d0ef79" stoichiometry="1"/>
        </listOfProducts>
        <kineticLaw>
          <math xmlns="http://www.w3.org/1998/Math/MathML">
            <apply>
              <times/>
              <ci> mwd5b5fd3e_a0be_488c_8012_5ebb7ad82424 </ci>
              <ci> mwbb99b10f_2fdc_4ab3_a166_9c7108e49036 </ci>
            </apply>
          </math>
        </kineticLaw>
      </reaction>
      <reaction id="mw476ee326_9351_4190_ab98_68e7b20853f5" reversible="false" fast="false">
        <listOfReactants>
          <speciesReference species="mw34301bdb_1820_46e1_9065_00e9bfeb6ca8" stoichiometry="1"/>
        </listOfReactants>
        <listOfProducts>
          <speciesReference species="mw656325f4_4a29_442d_a39c_f82d46d0ef79" stoichiometry="1"/>
        </listOfProducts>
        <kineticLaw>
          <math xmlns="http://www.w3.org/1998/Math/MathML">
            <apply>
              <times/>
              <ci> mwf74f01cd_79f3_46de_9d8f_b194267606c7 </ci>
              <ci> mw34301bdb_1820_46e1_9065_00e9bfeb6ca8 </ci>
            </apply>
          </math>
        </kineticLaw>
      </reaction>
      <reaction id="mw39b1bf03_a98a_4773_8ea4_18f696f809ac" reversible="false" fast="false">
        <notes>
          <body xmlns="http://www.w3.org/1999/xhtml"/>
        </notes>
        <listOfReactants>
          <speciesReference species="mw14ef2d25_d3e2_47d0_ad02_03455112fdad" stoichiometry="1"/>
        </listOfReactants>
        <listOfProducts>
          <speciesReference species="mw656325f4_4a29_442d_a39c_f82d46d0ef79" stoichiometry="1"/>
        </listOfProducts>
        <kineticLaw>
          <math xmlns="http://www.w3.org/1998/Math/MathML">
            <apply>
              <times/>
              <ci> mw08f74166_5a13_4949_9c8c_74a8b55accf2 </ci>
              <ci> mw14ef2d25_d3e2_47d0_ad02_03455112fdad </ci>
            </apply>
          </math>
        </kineticLaw>
      </reaction>
      <reaction id="mwf985e6ce_6bc4_4050_99d2_234464bc7cdb" reversible="false" fast="false">
        <listOfReactants>
          <speciesReference species="mw90356b4b_3946_447c_b471_d2a0f74b3519" stoichiometry="1"/>
        </listOfReactants>
        <listOfProducts>
          <speciesReference species="mw656325f4_4a29_442d_a39c_f82d46d0ef79" stoichiometry="1"/>
        </listOfProducts>
        <kineticLaw>
          <math xmlns="http://www.w3.org/1998/Math/MathML">
            <apply>
              <times/>
              <ci> mw7da39f62_55cd_441f_82a7_2b226244a185 </ci>
              <ci> mw90356b4b_3946_447c_b471_d2a0f74b3519 </ci>
            </apply>
          </math>
        </kineticLaw>
      </reaction>
      <reaction id="mw6f34a76f_cdf2_4e41_8481_512e8d86be60" reversible="false" fast="false">
        <listOfReactants>
          <speciesReference species="mw69380e79_52f4_42c4_aaa7_0d7347489f8c" stoichiometry="1"/>
        </listOfReactants>
        <listOfProducts>
          <speciesReference species="mw656325f4_4a29_442d_a39c_f82d46d0ef79" stoichiometry="1"/>
        </listOfProducts>
        <kineticLaw>
          <math xmlns="http://www.w3.org/1998/Math/MathML">
            <apply>
              <times/>
              <ci> mw382707cc_cbff_43d7_a150_f0ac874f3ea8 </ci>
              <ci> mw69380e79_52f4_42c4_aaa7_0d7347489f8c </ci>
            </apply>
          </math>
        </kineticLaw>
      </reaction>
      <reaction id="mw09117e19_ee7b_429f_9e19_5d8b207bab0e" reversible="false" fast="false">
        <notes>
          <body xmlns="http://www.w3.org/1999/xhtml"/>
        </notes>
        <listOfReactants>
          <speciesReference species="mwa10ffd49_b456_4af4_bd06_a888246ce9f4" stoichiometry="1"/>
        </listOfReactants>
        <listOfProducts>
          <speciesReference species="mw656325f4_4a29_442d_a39c_f82d46d0ef79" stoichiometry="1"/>
        </listOfProducts>
        <kineticLaw>
          <math xmlns="http://www.w3.org/1998/Math/MathML">
            <apply>
              <times/>
              <ci> mw12ce2975_ab67_4094_9baa_ad01aafc5bfe </ci>
              <ci> mwa10ffd49_b456_4af4_bd06_a888246ce9f4 </ci>
            </apply>
          </math>
        </kineticLaw>
      </reaction>
      <reaction id="mw8c58e914_2179_494c_bbfb_e5366566a806" reversible="true" fast="false">
        <listOfReactants>
          <speciesReference species="mwe3a7928a_ab64_4ca5_a5b4_ca73b361db84" stoichiometry="1"/>
        </listOfReactants>
        <listOfProducts>
          <speciesReference species="mwe698323d_44ba_4c0d_8307_d2d1f4bf404f" stoichiometry="1"/>
        </listOfProducts>
        <kineticLaw>
          <math xmlns="http://www.w3.org/1998/Math/MathML">
            <apply>
              <minus/>
              <apply>
                <times/>
                <ci> mw9216dd44_66f6_4db7_8e67_16c12ea3ba49 </ci>
                <ci> mwe3a7928a_ab64_4ca5_a5b4_ca73b361db84 </ci>
              </apply>
              <apply>
                <times/>
                <ci> mw260b0391_560f_4f87_a52d_6c1727238a2a </ci>
                <ci> mwe698323d_44ba_4c0d_8307_d2d1f4bf404f </ci>
              </apply>
            </apply>
          </math>
        </kineticLaw>
      </reaction>
      <reaction id="mw7af47d44_2455_4dda_ba2d_3285f6099ee7" reversible="false" fast="false">
        <listOfReactants>
          <speciesReference species="mwa53d3237_d430_4a03_ba02_450629ac0f1c" stoichiometry="1"/>
        </listOfReactants>
        <listOfProducts>
          <speciesReference species="mw04544775_633d_45db_95e5_f311c59a7566" stoichiometry="1"/>
          <speciesReference species="mw3bc76e57_acfc_417a_bde1_e738345411ec" stoichiometry="1"/>
        </listOfProducts>
        <kineticLaw>
          <math xmlns="http://www.w3.org/1998/Math/MathML">
            <apply>
              <times/>
              <ci> mw319d59af_6914_4b52_a94b_12427df3c0fe </ci>
              <ci> mwa53d3237_d430_4a03_ba02_450629ac0f1c </ci>
            </apply>
          </math>
        </kineticLaw>
      </reaction>
      <reaction id="mw1670c911_4420_474c_9399_b35419d2bf8d" reversible="false" fast="false">
        <listOfReactants>
          <speciesReference species="mw9154413d_48b2_4bb5_b12f_e0baa710c8ed" stoichiometry="1"/>
        </listOfReactants>
        <listOfProducts>
          <speciesReference species="mw63b90515_0bdb_41bf_bf9b_0598ed6bbacc" stoichiometry="1"/>
        </listOfProducts>
        <kineticLaw>
          <math xmlns="http://www.w3.org/1998/Math/MathML">
            <apply>
              <times/>
              <ci> mwe6a38b66_aad5_4291_944f_7d79a2003dff </ci>
              <ci> mw9154413d_48b2_4bb5_b12f_e0baa710c8ed </ci>
            </apply>
          </math>
        </kineticLaw>
      </reaction>
      <reaction id="mwb1225f23_e989_43da_b09a_3065127b8ab3" reversible="false" fast="false">
        <listOfReactants>
          <speciesReference species="mw8d031eab_429a_4b63_9d7f_d5f992fb040c" stoichiometry="1"/>
        </listOfReactants>
        <listOfProducts>
          <speciesReference species="mw656325f4_4a29_442d_a39c_f82d46d0ef79" stoichiometry="1"/>
        </listOfProducts>
        <kineticLaw>
          <math xmlns="http://www.w3.org/1998/Math/MathML">
            <apply>
              <times/>
              <ci> mw0298ebc3_764c_4262_92f6_7bddf0b8d539 </ci>
              <ci> mw8d031eab_429a_4b63_9d7f_d5f992fb040c </ci>
            </apply>
          </math>
        </kineticLaw>
      </reaction>
      <reaction id="mwf780a3e3_8343_4fd5_9552_5826ab6d9794" reversible="false" fast="false">
        <listOfReactants>
          <speciesReference species="mw9fc4097e_0f6a_499e_881c_cc0ad8b06ecb" stoichiometry="1"/>
        </listOfReactants>
        <listOfProducts>
          <speciesReference species="mw8d031eab_429a_4b63_9d7f_d5f992fb040c" stoichiometry="1"/>
        </listOfProducts>
        <kineticLaw>
          <math xmlns="http://www.w3.org/1998/Math/MathML">
            <apply>
              <times/>
              <ci> mw3d33ecb1_1874_493b_a058_c4b2b3f04dda </ci>
              <ci> mw9fc4097e_0f6a_499e_881c_cc0ad8b06ecb </ci>
            </apply>
          </math>
        </kineticLaw>
      </reaction>
      <reaction id="mw556fc156_0f04_45b2_9155_117a9a2c4355" reversible="false" fast="false">
        <listOfReactants>
          <speciesReference species="mw8b8295ed_6243_4255_92a3_30cc8f4fe4f8" stoichiometry="1"/>
        </listOfReactants>
        <listOfProducts>
          <speciesReference species="mw3bc76e57_acfc_417a_bde1_e738345411ec" stoichiometry="1"/>
          <speciesReference species="mwa10ffd49_b456_4af4_bd06_a888246ce9f4" stoichiometry="1"/>
          <speciesReference species="mw04544775_633d_45db_95e5_f311c59a7566" stoichiometry="1"/>
        </listOfProducts>
        <kineticLaw>
          <math xmlns="http://www.w3.org/1998/Math/MathML">
            <apply>
              <times/>
              <ci> mw319d59af_6914_4b52_a94b_12427df3c0fe </ci>
              <ci> mw8b8295ed_6243_4255_92a3_30cc8f4fe4f8 </ci>
            </apply>
          </math>
        </kineticLaw>
      </reaction>
      <reaction id="mw31af07bb_89bc_4de4_92e0_835db5f91335" reversible="false" fast="false">
        <listOfReactants>
          <speciesReference species="mwd6f82d24_196f_4fba_83cd_1cc237d449aa" stoichiometry="1"/>
        </listOfReactants>
        <listOfProducts>
          <speciesReference species="mw3bc76e57_acfc_417a_bde1_e738345411ec" stoichiometry="1"/>
        </listOfProducts>
        <kineticLaw>
          <math xmlns="http://www.w3.org/1998/Math/MathML">
            <apply>
              <times/>
              <ci> mw319d59af_6914_4b52_a94b_12427df3c0fe </ci>
              <ci> mwd6f82d24_196f_4fba_83cd_1cc237d449aa </ci>
            </apply>
          </math>
        </kineticLaw>
      </reaction>
      <reaction id="mw90337767_f4b8_4c31_895b_cf9f6cff057a" reversible="false" fast="false">
        <listOfReactants>
          <speciesReference species="mw22b5d5da_8c57_48f8_8259_9658f4da62f9" stoichiometry="1"/>
        </listOfReactants>
        <listOfProducts>
          <speciesReference species="mw3bc76e57_acfc_417a_bde1_e738345411ec" stoichiometry="1"/>
          <speciesReference species="mw04544775_633d_45db_95e5_f311c59a7566" stoichiometry="1"/>
          <speciesReference species="mw69380e79_52f4_42c4_aaa7_0d7347489f8c" stoichiometry="1"/>
        </listOfProducts>
        <kineticLaw>
          <math xmlns="http://www.w3.org/1998/Math/MathML">
            <apply>
              <times/>
              <ci> mw319d59af_6914_4b52_a94b_12427df3c0fe </ci>
              <ci> mw22b5d5da_8c57_48f8_8259_9658f4da62f9 </ci>
            </apply>
          </math>
        </kineticLaw>
      </reaction>
      <reaction id="mw586f6177_12cb_446f_ba14_911a0d5475ea" reversible="true" fast="false">
        <listOfReactants>
          <speciesReference species="mwe3a7928a_ab64_4ca5_a5b4_ca73b361db84" stoichiometry="1"/>
          <speciesReference species="mwa10ffd49_b456_4af4_bd06_a888246ce9f4" stoichiometry="1"/>
        </listOfReactants>
        <listOfProducts>
          <speciesReference species="mw40e9f839_e78c_454f_a135_fefbb8db2d37" stoichiometry="1"/>
        </listOfProducts>
        <kineticLaw>
          <math xmlns="http://www.w3.org/1998/Math/MathML">
            <apply>
              <minus/>
              <apply>
                <times/>
                <ci> mwc7843b9c_0f36_4894_9d34_c1330677e0ce </ci>
                <ci> mwe3a7928a_ab64_4ca5_a5b4_ca73b361db84 </ci>
                <ci> mwa10ffd49_b456_4af4_bd06_a888246ce9f4 </ci>
              </apply>
              <apply>
                <times/>
                <ci> mwbdc8f500_90a3_4af1_9aa1_5d6cbd9d7d39 </ci>
                <ci> mw40e9f839_e78c_454f_a135_fefbb8db2d37 </ci>
              </apply>
            </apply>
          </math>
        </kineticLaw>
      </reaction>
      <reaction id="mw7564b870_4cb3_493f_b3bf_5848a7b94163" reversible="false" fast="false">
        <listOfReactants>
          <speciesReference species="mw40e9f839_e78c_454f_a135_fefbb8db2d37" stoichiometry="1"/>
        </listOfReactants>
        <listOfProducts>
          <speciesReference species="mw04544775_633d_45db_95e5_f311c59a7566" stoichiometry="1"/>
          <speciesReference species="mw3bc76e57_acfc_417a_bde1_e738345411ec" stoichiometry="1"/>
          <speciesReference species="mwa10ffd49_b456_4af4_bd06_a888246ce9f4" stoichiometry="1"/>
        </listOfProducts>
        <kineticLaw>
          <math xmlns="http://www.w3.org/1998/Math/MathML">
            <apply>
              <times/>
              <ci> mwecbd63e3_0444_4164_9c29_821c270c5098 </ci>
              <ci> mw40e9f839_e78c_454f_a135_fefbb8db2d37 </ci>
            </apply>
          </math>
        </kineticLaw>
      </reaction>
      <reaction id="mw380b3d13_e801_45d4_b41d_ef7547f4709a" reversible="true" fast="false">
        <listOfReactants>
          <speciesReference species="mwe3a7928a_ab64_4ca5_a5b4_ca73b361db84" stoichiometry="1"/>
          <speciesReference species="mw69380e79_52f4_42c4_aaa7_0d7347489f8c" stoichiometry="1"/>
        </listOfReactants>
        <listOfProducts>
          <speciesReference species="mw66a9fd50_3a3e_4d11_aa62_94adf77fb64c" stoichiometry="1"/>
        </listOfProducts>
        <kineticLaw>
          <math xmlns="http://www.w3.org/1998/Math/MathML">
            <apply>
              <minus/>
              <apply>
                <times/>
                <ci> mw50daf08a_5c96_4ead_b781_e607aa4e77d5 </ci>
                <ci> mwe3a7928a_ab64_4ca5_a5b4_ca73b361db84 </ci>
                <ci> mw69380e79_52f4_42c4_aaa7_0d7347489f8c </ci>
              </apply>
              <apply>
                <times/>
                <ci> mwbdc8f500_90a3_4af1_9aa1_5d6cbd9d7d39 </ci>
                <ci> mw66a9fd50_3a3e_4d11_aa62_94adf77fb64c </ci>
              </apply>
            </apply>
          </math>
        </kineticLaw>
      </reaction>
      <reaction id="mw3c498c5e_f3fa_4358_8038_0b1ab0c975b0" reversible="false" fast="false">
        <listOfReactants>
          <speciesReference species="mw66a9fd50_3a3e_4d11_aa62_94adf77fb64c" stoichiometry="1"/>
        </listOfReactants>
        <listOfProducts>
          <speciesReference species="mw69380e79_52f4_42c4_aaa7_0d7347489f8c" stoichiometry="1"/>
          <speciesReference species="mw3bc76e57_acfc_417a_bde1_e738345411ec" stoichiometry="1"/>
          <speciesReference species="mw04544775_633d_45db_95e5_f311c59a7566" stoichiometry="1"/>
        </listOfProducts>
        <kineticLaw>
          <math xmlns="http://www.w3.org/1998/Math/MathML">
            <apply>
              <times/>
              <ci> mwecbd63e3_0444_4164_9c29_821c270c5098 </ci>
              <ci> mw66a9fd50_3a3e_4d11_aa62_94adf77fb64c </ci>
            </apply>
          </math>
        </kineticLaw>
      </reaction>
      <reaction id="mwc64803b2_0d20_4c46_bf8d_f94c35b84772" reversible="false" fast="false">
        <listOfReactants>
          <speciesReference species="mw9fc4097e_0f6a_499e_881c_cc0ad8b06ecb" stoichiometry="1"/>
        </listOfReactants>
        <listOfProducts>
          <speciesReference species="mw656325f4_4a29_442d_a39c_f82d46d0ef79" stoichiometry="1"/>
        </listOfProducts>
        <kineticLaw>
          <math xmlns="http://www.w3.org/1998/Math/MathML">
            <apply>
              <times/>
              <ci> mw0298ebc3_764c_4262_92f6_7bddf0b8d539 </ci>
              <ci> mw9fc4097e_0f6a_499e_881c_cc0ad8b06ecb </ci>
            </apply>
          </math>
        </kineticLaw>
      </reaction>
      <reaction id="mwf6425e7d_a27e_434f_8062_8d1660bf4db4" reversible="false" fast="false">
        <listOfReactants>
          <speciesReference species="mw2a590a10_aaae_4340_a2d3_98008c75b815" stoichiometry="1"/>
        </listOfReactants>
        <listOfProducts>
          <speciesReference species="mwe84973fc_7abd_4cea_8b0f_dcf130c837ef" stoichiometry="1"/>
          <speciesReference species="mw04544775_633d_45db_95e5_f311c59a7566" stoichiometry="1"/>
          <speciesReference species="mw69380e79_52f4_42c4_aaa7_0d7347489f8c" stoichiometry="1"/>
        </listOfProducts>
        <kineticLaw>
          <math xmlns="http://www.w3.org/1998/Math/MathML">
            <apply>
              <times/>
              <ci> mwf899b1ad_62d6_4073_bfad_07c85086c526 </ci>
              <ci> mw2a590a10_aaae_4340_a2d3_98008c75b815 </ci>
            </apply>
          </math>
        </kineticLaw>
      </reaction>
      <reaction id="mw16281bc6_b4fc_4bd9_861e_659b647e7614" reversible="false" fast="false">
        <listOfReactants>
          <speciesReference species="mw27ec2afb_f4e5_4ba2_aa21_d48194405a85" stoichiometry="1"/>
        </listOfReactants>
        <listOfProducts>
          <speciesReference species="mwe84973fc_7abd_4cea_8b0f_dcf130c837ef" stoichiometry="1"/>
          <speciesReference species="mw04544775_633d_45db_95e5_f311c59a7566" stoichiometry="1"/>
          <speciesReference species="mwa10ffd49_b456_4af4_bd06_a888246ce9f4" stoichiometry="1"/>
        </listOfProducts>
        <kineticLaw>
          <math xmlns="http://www.w3.org/1998/Math/MathML">
            <apply>
              <times/>
              <ci> mwf899b1ad_62d6_4073_bfad_07c85086c526 </ci>
              <ci> mw27ec2afb_f4e5_4ba2_aa21_d48194405a85 </ci>
            </apply>
          </math>
        </kineticLaw>
      </reaction>
      <reaction id="mw620b94d7_68be_4fb2_aa2e_5c5fd7b5febe" reversible="false" fast="false">
        <listOfReactants>
          <speciesReference species="mw4be5ea91_7821_4c56_bc33_32d7f3557b2b" stoichiometry="1"/>
        </listOfReactants>
        <listOfProducts>
          <speciesReference species="mw4ce4d799_7659_4736_9723_9f86dc1643fd" stoichiometry="1"/>
          <speciesReference species="mwa6cabb45_4891_4476_a15b_e50672ddfb60" stoichiometry="1"/>
        </listOfProducts>
        <kineticLaw>
          <math xmlns="http://www.w3.org/1998/Math/MathML">
            <apply>
              <times/>
              <ci> mwa7ef2480_847a_44a2_b024_8834db8b9754 </ci>
              <ci> mw4be5ea91_7821_4c56_bc33_32d7f3557b2b </ci>
            </apply>
          </math>
        </kineticLaw>
      </reaction>
      <reaction id="mwdb997084_4b68_4fcc_8c56_ac3dc1da1365" reversible="false" fast="false">
        <listOfReactants>
          <speciesReference species="mw029fe322_85fa_44db_9ab8_b0d3ccb4db31" stoichiometry="1"/>
          <speciesReference species="mw872ef405_fe92_4e36_92ac_a6f10dc149c6" stoichiometry="1"/>
          <speciesReference species="mwa5443388_3c7a_44fc_ab86_c9faf689e29f" stoichiometry="1"/>
        </listOfReactants>
        <listOfProducts>
          <speciesReference species="mw34301bdb_1820_46e1_9065_00e9bfeb6ca8" stoichiometry="1"/>
          <speciesReference species="mw872ef405_fe92_4e36_92ac_a6f10dc149c6" stoichiometry="1"/>
          <speciesReference species="mwa5443388_3c7a_44fc_ab86_c9faf689e29f" stoichiometry="1"/>
        </listOfProducts>
        <kineticLaw>
          <math xmlns="http://www.w3.org/1998/Math/MathML">
            <apply>
              <times/>
              <apply>
                <divide/>
                <apply>
                  <times/>
                  <ci> mw4675be9c_65c5_4456_9c85_612e44c1b451 </ci>
                  <apply>
                    <power/>
                    <ci> mw872ef405_fe92_4e36_92ac_a6f10dc149c6 </ci>
                    <cn type="integer"> 2 </cn>
                  </apply>
                </apply>
                <apply>
                  <plus/>
                  <apply>
                    <power/>
                    <ci> mw872ef405_fe92_4e36_92ac_a6f10dc149c6 </ci>
                    <cn type="integer"> 2 </cn>
                  </apply>
                  <ci> mw4cc06650_ce17_4bac_b82c_b15e28b2faee </ci>
                </apply>
              </apply>
              <apply>
                <power/>
                <apply>
                  <plus/>
                  <cn type="integer"> 30000 </cn>
                  <ci> mwa5443388_3c7a_44fc_ab86_c9faf689e29f </ci>
                </apply>
                <cn type="integer"> 2 </cn>
              </apply>
              <ci> mw029fe322_85fa_44db_9ab8_b0d3ccb4db31 </ci>
            </apply>
          </math>
        </kineticLaw>
      </reaction>
      <reaction id="mw0176f811_086a_45e6_beab_571c3daa32b0" reversible="false" fast="false">
        <listOfReactants>
          <speciesReference species="mw3dfea2e7_714e_4653_86cd_5cce95cb7499" stoichiometry="1"/>
        </listOfReactants>
        <listOfProducts>
          <speciesReference species="mw00f153f1_0e9e_465e_b9b6_02887cb8c475" stoichiometry="1"/>
        </listOfProducts>
        <kineticLaw>
          <math xmlns="http://www.w3.org/1998/Math/MathML">
            <apply>
              <times/>
              <ci> mw2f51d1b3_397e_496e_9eda_b21a2aed153a </ci>
              <ci> mw3dfea2e7_714e_4653_86cd_5cce95cb7499 </ci>
            </apply>
          </math>
        </kineticLaw>
      </reaction>
      <reaction id="mw16d91e30_ea69_433b_9659_b875fc245f36" reversible="false" fast="false">
        <listOfReactants>
          <speciesReference species="mw437d7f06_de1c_44e3_9806_3bb7b0fd1f21" stoichiometry="1"/>
          <speciesReference species="mwe698323d_44ba_4c0d_8307_d2d1f4bf404f" stoichiometry="1"/>
          <speciesReference species="mw8e22b66a_ec45_4574_8416_4c981673bd17" stoichiometry="1"/>
        </listOfReactants>
        <listOfProducts>
          <speciesReference species="mw48ff2106_0fd8_492e_be6a_7e3994ffb9c0" stoichiometry="1"/>
          <speciesReference species="mw8e22b66a_ec45_4574_8416_4c981673bd17" stoichiometry="1"/>
          <speciesReference species="mwe698323d_44ba_4c0d_8307_d2d1f4bf404f" stoichiometry="1"/>
        </listOfProducts>
        <kineticLaw>
          <math xmlns="http://www.w3.org/1998/Math/MathML">
            <apply>
              <times/>
              <ci> mw204f5867_1b08_4cdb_a871_089f31a68506 </ci>
              <ci> mw437d7f06_de1c_44e3_9806_3bb7b0fd1f21 </ci>
              <apply>
                <minus/>
                <cn type="integer"> 1 </cn>
                <apply>
                  <divide/>
                  <ci> mw8e22b66a_ec45_4574_8416_4c981673bd17 </ci>
                  <apply>
                    <plus/>
                    <ci> mw8e22b66a_ec45_4574_8416_4c981673bd17 </ci>
                    <ci> mwd629f8bc_c47f_4237_b404_ebd45ff9ad8c </ci>
                  </apply>
                </apply>
              </apply>
              <apply>
                <divide/>
                <ci> mwe698323d_44ba_4c0d_8307_d2d1f4bf404f </ci>
                <apply>
                  <plus/>
                  <ci> mwe698323d_44ba_4c0d_8307_d2d1f4bf404f </ci>
                  <ci> mwa6700a3f_2706_40e8_92e2_cc42275a1c1d </ci>
                </apply>
              </apply>
            </apply>
          </math>
        </kineticLaw>
      </reaction>
      <reaction id="mw5d88af7c_f486_4adf_9d21_8608d360d2bd" reversible="false" fast="false">
        <listOfReactants>
          <speciesReference species="mw48ff2106_0fd8_492e_be6a_7e3994ffb9c0" stoichiometry="1"/>
        </listOfReactants>
        <listOfProducts>
          <speciesReference species="mw437d7f06_de1c_44e3_9806_3bb7b0fd1f21" stoichiometry="1"/>
        </listOfProducts>
        <kineticLaw>
          <math xmlns="http://www.w3.org/1998/Math/MathML">
            <apply>
              <times/>
              <ci> mw0a99220d_3f16_4496_9e9f_4539eeb5eee6 </ci>
              <ci> mw48ff2106_0fd8_492e_be6a_7e3994ffb9c0 </ci>
            </apply>
          </math>
        </kineticLaw>
      </reaction>
      <reaction id="mwf442ba52_d21e_4db5_913c_fe69449542e4" reversible="false" fast="false">
        <listOfReactants>
          <speciesReference species="mw8baef847_6301_44f8_977a_112183fa5bde" stoichiometry="1"/>
          <speciesReference species="mw872ef405_fe92_4e36_92ac_a6f10dc149c6" stoichiometry="1"/>
        </listOfReactants>
        <listOfProducts>
          <speciesReference species="mw2eed10ff_af27_4aca_a252_201664f6363b" stoichiometry="1"/>
          <speciesReference species="mw872ef405_fe92_4e36_92ac_a6f10dc149c6" stoichiometry="1"/>
        </listOfProducts>
        <kineticLaw>
          <math xmlns="http://www.w3.org/1998/Math/MathML">
            <apply>
              <times/>
              <ci> mwdc111082_d6c1_47fc_b250_83d7b47b2e62 </ci>
              <ci> mw872ef405_fe92_4e36_92ac_a6f10dc149c6 </ci>
              <apply>
                <power/>
                <apply>
                  <plus/>
                  <ci> mw4ce4d799_7659_4736_9723_9f86dc1643fd </ci>
                  <ci> mw4be5ea91_7821_4c56_bc33_32d7f3557b2b </ci>
                </apply>
                <cn type="integer"> 2 </cn>
              </apply>
              <ci> mw8baef847_6301_44f8_977a_112183fa5bde </ci>
            </apply>
          </math>
        </kineticLaw>
      </reaction>
      <reaction id="mw63ffbf2c_ce03_43a1_bddd_b4c48f655a92" reversible="false" fast="false">
        <listOfReactants>
          <speciesReference species="mw2eed10ff_af27_4aca_a252_201664f6363b" stoichiometry="1"/>
        </listOfReactants>
        <listOfProducts>
          <speciesReference species="mw656325f4_4a29_442d_a39c_f82d46d0ef79" stoichiometry="1"/>
        </listOfProducts>
        <kineticLaw>
          <math xmlns="http://www.w3.org/1998/Math/MathML">
            <apply>
              <times/>
              <ci> mwa172f36a_2068_4901_baf5_587588e946ad </ci>
              <ci> mw2eed10ff_af27_4aca_a252_201664f6363b </ci>
            </apply>
          </math>
        </kineticLaw>
      </reaction>
      <reaction id="mw4726a61a_d98a_4ffa_89da_0e9055aadde5" reversible="false" fast="false">
        <listOfReactants>
          <speciesReference species="mw0bd3f2c2_25dc_4167_bca7_6aa9cc229a51" stoichiometry="1"/>
          <speciesReference species="mw2eed10ff_af27_4aca_a252_201664f6363b" stoichiometry="1"/>
        </listOfReactants>
        <listOfProducts>
          <speciesReference species="mw3db08aba_6276_4c0f_aa53_458f75e5efb3" stoichiometry="1"/>
          <speciesReference species="mw2eed10ff_af27_4aca_a252_201664f6363b" stoichiometry="1"/>
        </listOfProducts>
        <kineticLaw>
          <math xmlns="http://www.w3.org/1998/Math/MathML">
            <apply>
              <times/>
              <ci> mw651eac85_7be9_4139_b1d1_42238337dc09 </ci>
              <apply>
                <power/>
                <ci> mw2eed10ff_af27_4aca_a252_201664f6363b </ci>
                <cn type="integer"> 2 </cn>
              </apply>
              <ci> mw0bd3f2c2_25dc_4167_bca7_6aa9cc229a51 </ci>
            </apply>
          </math>
        </kineticLaw>
      </reaction>
      <reaction id="mw2373e811_2bff_42dd_a3ad_57444c938b83" reversible="false" fast="false">
        <listOfReactants>
          <speciesReference species="mw3db08aba_6276_4c0f_aa53_458f75e5efb3" stoichiometry="1"/>
        </listOfReactants>
        <listOfProducts>
          <speciesReference species="mw656325f4_4a29_442d_a39c_f82d46d0ef79" stoichiometry="1"/>
        </listOfProducts>
        <kineticLaw>
          <math xmlns="http://www.w3.org/1998/Math/MathML">
            <apply>
              <times/>
              <ci> mw0b808ed3_f1fb_46dd_9986_35f2eb8a6fb6 </ci>
              <ci> mw3db08aba_6276_4c0f_aa53_458f75e5efb3 </ci>
            </apply>
          </math>
        </kineticLaw>
      </reaction>
      <reaction id="mw482e5e7f_e843_44da_98d0_e4201a440248" reversible="true" fast="false">
        <listOfReactants>
          <speciesReference species="mwc2353fdb_c1ea_4d71_8990_4c29e68a1adc" stoichiometry="1"/>
        </listOfReactants>
        <listOfProducts>
          <speciesReference species="mw4ce4d799_7659_4736_9723_9f86dc1643fd" stoichiometry="1"/>
        </listOfProducts>
        <kineticLaw>
          <math xmlns="http://www.w3.org/1998/Math/MathML">
            <apply>
              <minus/>
              <apply>
                <times/>
                <ci> mwbfa2b808_f9c9_40fe_81d9_d92918d31dcf </ci>
                <ci> mwc2353fdb_c1ea_4d71_8990_4c29e68a1adc </ci>
              </apply>
              <apply>
                <times/>
                <ci> mw39e81fe2_ac26_4794_9eeb_545f5c5a695b </ci>
                <ci> mw4ce4d799_7659_4736_9723_9f86dc1643fd </ci>
              </apply>
            </apply>
          </math>
        </kineticLaw>
      </reaction>
    </listOfReactions>
  </model>
</sbml>
